# Supplementary material for: DNA/RNA-binding protein KIN17 supports esophageal cancer progression via resolving noncanonical STING activation induced by R-loop
Source: Signal Transduct Target Ther. 2025 Aug 15;10:256. doi: 10.1038/s41392-025-02344-2 (PMC12354822; doi:10.1038/s41392-025-02344-2)
Supplement: Supplementary file 4 — Supplementary table 1 [file 41392_2025_2344_MOESM4_ESM.xlsx]

## Sheet: Sheet1
Supplementary table 1. Information of primers
Gene	Forward	Reverse	Used for
Actin	5’-TGACCCAGATCATGTTTGAGA-3’	5’-AGAGGCGTACAGGGATAGCA-3’	qRT-PCR
KIN#1	5'-TACTCCCAAGGCTATCGCCAA-3	5'-TTTAGTGCCAAAGCGTCTCCT-3’	qRT-PCR
KIN#2	5'-AGACGCTTTGGCACTAAAAGG-3’	5'-AGTGGCATTCATGTGGATGTG-3’	qRT-PCR
IFNB	5’-ATGACCAACAAGTGTCTCCTCC-3’	5’-GGAATCCAAGCAAGTTGTAGCTC-3’	qRT-PCR
CXCL10	5’-GTGGCATTCAAGGAGTACCTC -3	5’-TGATGGCCTTCGATTCTGGATT-3’	qRT-PCR
CXCL11	5’-GACGCTGTCTTTGCATAGGC-3’	5’-GGATTTAGGCATCGTTGTCCTTT-3’	qRT-PCR
CCL2	5’-CAGCCAGATGCAATCAATGCC-3’	5’-TGGAATCCTGAACCCACTTCT-3’	qRT-PCR
TNFA	5’-CCTCTCTCTAATCAGCCCTCTG-3’	5’-GAGGACCTGGGAGTAGATGAG-3’	qRT-PCR
IL1B	5’-ATGATGGCTTATTACAGTGGCAA-3’	5’-GTCGGAGATTCGTAGCTGGA-3’	qRT-PCR
shKIN#1	5'-CAACATTGTCTACAACGAATA-3’	5'-TATTCGTTGTAGACAATGTTG-3’	shRNA
shKIN#2	5'-CCTCAGCAGTTTATGGATTAT-3’	5'-ATAATCCATAAACTGCTGAGG-3’	shRNA
