# Supplementary material for: DNA/RNA-binding protein KIN17 supports esophageal cancer progression via resolving noncanonical STING activation induced by R-loop
Source: Signal Transduct Target Ther. 2025 Aug 15;10:256. doi: 10.1038/s41392-025-02344-2 (PMC12354822; doi:10.1038/s41392-025-02344-2)
Supplement: Supplementary file 5 — Supplementary table 2 [file 41392_2025_2344_MOESM5_ESM.xlsx]

## Sheet: genes DDR HvsL HRA003107
Supplementary table 2. Differentially expressed genes/proteins identified
	logFC	AveExpr	t	p value	p.adjust	B
RFC2	29.6138	74.9685	8.13748	1.28115e-13	1.45944e-09	20.4116
ZEB2	-15.486	22.158	-8.11645	1.44628e-13	1.45944e-09	20.2959
RIN3	-4.02894	7.04544	-7.97357	3.28564e-13	1.98249e-09	19.5129
PDE1B	-1.17519	1.72428	-7.94229	3.92922e-13	1.98249e-09	19.3422
AL590452	-7.96384	9.71148	-7.6979	1.57449e-12	5.86583e-09	18.0178
ETS1	-48.0035	80.6038	-7.67979	1.74388e-12	5.86583e-09	17.9204
PDE4DIP	-13.1354	21.5743	-7.55611	3.49423e-12	1.00744e-08	17.2575
LMBR1L	-5.95704	16.8241	-7.45673	6.08649e-12	1.53547e-08	16.7282
IFFO1	-5.54854	9.32761	-7.42061	7.44079e-12	1.66856e-08	16.5367
WIPF1	-16.7092	29.5311	-7.36516	1.01204e-11	1.87911e-08	16.2434
CARD8	-7.10914	13.7164	-7.36301	1.02419e-11	1.87911e-08	16.232
MEF2D	-7.8517	23.9075	-7.2803	1.61723e-11	2.25034e-08	15.7965
ARHGAP31	-12.2093	22.3837	-7.27728	1.64433e-11	2.25034e-08	15.7807
YPEL2	-8.84649	17.9319	-7.2691	1.72017e-11	2.25034e-08	15.7377
ENTPD1	-13.7976	28.9757	-7.26833	1.72747e-11	2.25034e-08	15.7337
KIAA0101	10.2518	22.5523	7.26247	1.78404e-11	2.25034e-08	15.703
ZNF671	-4.71022	6.72366	-7.23176	2.11221e-11	2.29725e-08	15.542
NUDT1	14.3576	37.1825	7.22825	2.15338e-11	2.29725e-08	15.5236
SMPD1	-10.6342	26.1418	-7.22746	2.1627e-11	2.29725e-08	15.5195
PLXNC1	-17.1296	30.6758	-7.20968	2.38432e-11	2.40602e-08	15.4265
SCARF1	-5.14165	8.56616	-7.17481	2.88636e-11	2.77393e-08	15.2444
HNMT	-8.75185	12.2191	-7.1281	3.72546e-11	3.4176e-08	15.0012
FLI1	-7.54929	11.2312	-7.10256	4.28209e-11	3.75744e-08	14.8685
POLD2	33.0586	92.022	7.08038	4.83163e-11	4.06299e-08	14.7535
NAIP	-9.13099	17.2084	-6.98345	8.17154e-11	6.59672e-08	14.2529
CFLAR	-17.9213	42.9002	-6.95327	9.6171e-11	7.46509e-08	14.0977
RASA3	-13.2998	24.5333	-6.90507	1.24661e-10	9.31821e-08	13.8506
FAM20A	-10.279	14.3454	-6.89709	1.30117e-10	9.36797e-08	13.8098
AL358813	-3.72805	5.83421	-6.89077	1.34611e-10	9.36797e-08	13.7775
GNG2	-7.35156	10.8464	-6.87491	1.46569e-10	9.67794e-08	13.6965
TPP1	-22.6958	53.7827	-6.87227	1.48655e-10	9.67794e-08	13.683
PXK	-6.52526	17.1558	-6.86177	1.57263e-10	9.68362e-08	13.6294
MTMR6	-10.3672	30.3103	-6.8605	1.58339e-10	9.68362e-08	13.6229
FOXO1	-25.5314	55.5469	-6.85303	1.64801e-10	9.78239e-08	13.5848
CDC6	22.4205	49.6036	6.83995	1.76742e-10	1.01915e-07	13.5182
PARP4	-28.2751	82.245	-6.82649	1.89936e-10	1.05417e-07	13.4497
NDUFB9	57.6012	156.174	6.82324	1.93263e-10	1.05417e-07	13.4331
PIK3R5	-6.24874	9.39628	-6.80084	2.1781e-10	1.1568e-07	13.3193
FYN	-12.5347	25.0593	-6.79133	2.29131e-10	1.16089e-07	13.2711
BEST1	-2.9995	4.20422	-6.79056	2.30084e-10	1.16089e-07	13.2671
SEC31A	-28.6327	102.42	-6.77582	2.48867e-10	1.22503e-07	13.1924
RFTN1	-22.0721	37.5255	-6.72145	3.32219e-10	1.53779e-07	12.9174
GAB3	-5.70018	8.12653	-6.71965	3.35412e-10	1.53779e-07	12.9083
TRAP1	27.0471	81.555	6.71617	3.4166e-10	1.53779e-07	12.8908
CALCOCO1	-17.3829	44.4148	-6.71549	3.42884e-10	1.53779e-07	12.8874
ADAM19	-20.8934	33.7802	-6.70764	3.57453e-10	1.53992e-07	12.8478
C1orf54	-7.49944	15.7978	-6.70447	3.63496e-10	1.53992e-07	12.8318
SH2B3	-10.8627	25.2358	-6.70305	3.66249e-10	1.53992e-07	12.8246
ADCY4	-2.86605	4.62781	-6.69563	3.80917e-10	1.55774e-07	12.7873
TRANK1	-15.2166	30.878	-6.69316	3.85923e-10	1.55774e-07	12.7748
C10orf128	-4.83611	6.95594	-6.67481	4.25244e-10	1.6828e-07	12.6825
GPRIN3	-9.64034	15.824	-6.66422	4.49705e-10	1.71359e-07	12.6293
RASGRP3	-3.94013	7.00111	-6.6641	4.50006e-10	1.71359e-07	12.6287
AC096677	-5.79091	8.30683	-6.6382	5.15849e-10	1.92794e-07	12.4987
MILR1	-2.99571	4.04299	-6.62645	5.488e-10	2.0138e-07	12.4398
RAB27A	-7.29301	18.9701	-6.60681	6.08501e-10	2.16188e-07	12.3416
HIC1	-6.36175	10.7059	-6.60509	6.14025e-10	2.16188e-07	12.333
PSMC3IP	4.95379	12.3714	6.60286	6.21291e-10	2.16188e-07	12.3218
CFI	-19.3786	24.7894	-6.56264	7.6722e-10	2.62441e-07	12.1211
IQSEC1	-8.66052	21.6939	-6.554	8.02727e-10	2.69226e-07	12.0781
CDCA5	14.58	34.5237	6.5514	8.13734e-10	2.69226e-07	12.0651
TICAM2	-3.68501	6.5461	-6.52999	9.10078e-10	2.96245e-07	11.9587
CYC1	76.2597	239.936	6.51533	9.82512e-10	3.14747e-07	11.8859
GPR132	-5.52464	8.87394	-6.51176	1.00096e-09	3.15646e-07	11.8682
RASGRP4	-1.69653	2.44569	-6.50414	1.04152e-09	3.23384e-07	11.8304
RAN	62.3218	272.634	6.47983	1.18211e-09	3.57222e-07	11.71
CTSO	-19.5309	35.3804	-6.47803	1.19322e-09	3.57222e-07	11.7011
SECISBP2L	-12.1677	38.7888	-6.47637	1.2036e-09	3.57222e-07	11.6929
CCNB2	31.9105	79.8924	6.42172	1.59831e-09	4.67495e-07	11.4232
TBXAS1	-6.76198	11.3532	-6.41703	1.63758e-09	4.72137e-07	11.4002
PAPLN	-13.2525	22.5923	-6.38273	1.95523e-09	5.55781e-07	11.2316
ALOX5	-15.2743	23.788	-6.35074	2.30567e-09	6.32816e-07	11.075
ZNF154	-5.19148	8.20217	-6.34959	2.31938e-09	6.32816e-07	11.0693
RAB8B	-19.8905	47.402	-6.3471	2.34929e-09	6.32816e-07	11.0572
SNRPG	31.7986	105.957	6.3469	2.35166e-09	6.32816e-07	11.0562
TGFBR2	-62.5728	94.6797	-6.34156	2.41724e-09	6.41904e-07	11.0301
ADPRH	-4.4813	9.35235	-6.3355	2.49364e-09	6.44603e-07	11.0005
FMNL1	-6.53412	12.142	-6.3342	2.51044e-09	6.44603e-07	10.9941
FAM49A	-7.50692	13.2725	-6.33321	2.52322e-09	6.44603e-07	10.9893
GOLGA8I	-1.05384	1.71391	-6.32236	2.66785e-09	6.73032e-07	10.9363
TTLL3	-5.33368	9.81589	-6.2941	3.08399e-09	7.68409e-07	10.7986
WBP1L	-21.7719	60.1265	-6.28971	3.15403e-09	7.76276e-07	10.7773
MSL3	-6.28023	19.806	-6.27092	3.47237e-09	8.44329e-07	10.6859
ELMO1	-7.55181	13.7725	-6.26475	3.58355e-09	8.5199e-07	10.656
TMEM176A	-12.0256	21.7803	-6.26449	3.58831e-09	8.5199e-07	10.6547
MCM10	8.40379	19.9088	6.26082	3.65628e-09	8.58035e-07	10.6369
ARHGAP17	-5.21968	15.4073	-6.25564	3.75431e-09	8.70914e-07	10.6118
ZWILCH	10.419	34.8403	6.2464	3.93558e-09	8.98254e-07	10.567
SERPING1	-51.953	75.733	-6.24512	3.96118e-09	8.98254e-07	10.5608
TNFRSF1B	-31.6355	52.4511	-6.23962	4.07386e-09	9.08983e-07	10.5342
THEMIS2	-23.5706	41.7158	-6.23844	4.09857e-09	9.08983e-07	10.5284
IL1R1	-45.9392	79.3845	-6.23628	4.14381e-09	9.09026e-07	10.518
LRRC32	-9.6308	17.7708	-6.234	4.19225e-09	9.09764e-07	10.507
HCFC2	-7.41311	23.6612	-6.23036	4.27084e-09	9.16958e-07	10.4893
RAPGEF2	-6.70206	22.2222	-6.22785	4.32582e-09	9.18987e-07	10.4772
VPS13C	-29.6378	74.0787	-6.21955	4.51233e-09	9.2997e-07	10.4371
SLC41A2	-7.76519	14.4555	-6.21751	4.55948e-09	9.2997e-07	10.4272
SSH2	-8.51081	22.9604	-6.21729	4.56474e-09	9.2997e-07	10.4261
PTGDR	-1.70669	2.31375	-6.21604	4.59374e-09	9.2997e-07	10.4201
SFMBT2	-7.06784	11.7414	-6.21543	4.60792e-09	9.2997e-07	10.4172
CDYL2	-5.99396	11.5664	-6.20413	4.88059e-09	9.75249e-07	10.3626
SLC25A10	6.16315	13.1135	6.19966	4.99265e-09	9.8786e-07	10.341
NFATC2	-7.78034	10.9022	-6.1774	5.58977e-09	1.09527e-06	10.2338
AURKB	21.918	46.2353	6.16854	5.84649e-09	1.12924e-06	10.1911
SCN1B	-2.62535	3.78862	-6.16758	5.87507e-09	1.12924e-06	10.1865
GAB2	-6.98382	15.7918	-6.16176	6.05062e-09	1.14743e-06	10.1586
PHYKPL	-5.85621	16.8301	-6.1607	6.08337e-09	1.14743e-06	10.1534
CREBRF	-8.87865	21.272	-6.15874	6.1438e-09	1.14809e-06	10.1441
POU6F1	-1.72339	2.95061	-6.14621	6.54574e-09	1.21198e-06	10.0839
ARHGEF6	-12.2115	19.4429	-6.1398	6.76152e-09	1.24055e-06	10.0531
CPQ	-14.995	25.5208	-6.138	6.82331e-09	1.24061e-06	10.0445
TLR4	-23.4973	35.5881	-6.13252	7.01463e-09	1.2539e-06	10.0182
CSGALNACT2	-17.0825	50.2745	-6.13235	7.02064e-09	1.2539e-06	10.0174
TMF1	-12.5553	51.2866	-6.12887	7.14521e-09	1.26488e-06	10.0007
PUF60	25.8059	90.7777	6.12587	7.25425e-09	1.26488e-06	9.98634
CREB3L2	-16.8753	38.5698	-6.12543	7.27017e-09	1.26488e-06	9.98426
GPSM3	-11.278	19.4987	-6.09892	8.30959e-09	1.43337e-06	9.85743
FMNL3	-9.31248	23.8462	-6.07583	9.33257e-09	1.59619e-06	9.74725
SEMA6B	-5.9402	9.69564	-6.0741	9.41392e-09	1.59657e-06	9.73901
STRA13	20.8818	56.3869	6.06944	9.63696e-09	1.62078e-06	9.71679
ACVRL1	-9.3636	19.5386	-6.05871	1.01699e-08	1.69627e-06	9.66572
FCGR2B	-9.07794	12.2351	-6.0503	1.06078e-08	1.75481e-06	9.62572
SH2D3C	-3.42327	6.82559	-6.04317	1.09935e-08	1.78515e-06	9.59183
RECQL4	13.1802	28.337	6.04235	1.10384e-08	1.78515e-06	9.58797
MAP3K12	-4.15048	10.3532	-6.04203	1.10566e-08	1.78515e-06	9.58641
SYNE3	-3.5229	6.07092	-6.0377	1.12987e-08	1.80976e-06	9.56586
FOXN3	-17.6487	51.0206	-6.03258	1.15917e-08	1.82825e-06	9.54157
IRAK3	-12.5035	19.3819	-6.03252	1.15953e-08	1.82825e-06	9.54128
DOCK8	-14.1324	20.5129	-6.02959	1.17668e-08	1.84092e-06	9.52734
LRCH1	-7.86346	22.1289	-6.02066	1.23038e-08	1.91011e-06	9.48501
CXorf21	-4.82385	7.433	-6.017	1.25309e-08	1.93053e-06	9.46766
UBE2C	46.2212	110.872	6.01292	1.27889e-08	1.95535e-06	9.44833
KIAA0247	-22.0838	81.3596	-6.0104	1.29504e-08	1.96514e-06	9.43643
PLCB2	-5.50223	9.10566	-6.0083	1.30874e-08	1.97111e-06	9.42645
MEF2C	-9.75293	14.5407	-6.00675	1.31886e-08	1.97165e-06	9.41913
LIX1L	-9.77331	21.8866	-6.00501	1.33035e-08	1.9742e-06	9.41091
SELPLG	-15.2142	26.4997	-6.00099	1.35731e-08	1.98013e-06	9.39188
PLXDC2	-32.4846	63.2712	-5.99948	1.3676e-08	1.98013e-06	9.38472
AXL	-27.6835	54.6736	-5.99596	1.39181e-08	1.98013e-06	9.36807
CCDC92	-3.73253	9.62411	-5.99549	1.39507e-08	1.98013e-06	9.36585
GGCT	42.0815	126.914	5.99403	1.40525e-08	1.98013e-06	9.35896
PREX1	-18.9922	33.4479	-5.99398	1.40563e-08	1.98013e-06	9.3587
GIMAP6	-18.0778	26.2222	-5.99351	1.40891e-08	1.98013e-06	9.35649
AKAP13	-28.2658	100.376	-5.99295	1.41284e-08	1.98013e-06	9.35385
LHFPL2	-19.9566	47.1706	-5.99074	1.42845e-08	1.98821e-06	9.34342
CSF1R	-36.2614	53.249	-5.98272	1.48672e-08	2.05514e-06	9.3055
ATG7	-5.26567	19.8451	-5.98018	1.50565e-08	2.06715e-06	9.29351
TFEB	-4.70802	11.8758	-5.97695	1.53004e-08	2.08644e-06	9.27827
ARHGAP18	-16.1038	36.0666	-5.96805	1.5993e-08	2.16625e-06	9.23628
WAS	-6.16975	9.6434	-5.96509	1.62298e-08	2.18366e-06	9.22234
NPM3	30.2267	83.4925	5.9577	1.68366e-08	2.23891e-06	9.18753
GPN3	6.31341	26.604	5.95654	1.69339e-08	2.23891e-06	9.18207
FGD2	-5.90022	8.25039	-5.95436	1.71185e-08	2.23891e-06	9.17179
PIP4K2A	-11.0386	25.8091	-5.95406	1.71438e-08	2.23891e-06	9.17039
STK17B	-30.1514	71.6924	-5.95284	1.72479e-08	2.23891e-06	9.16465
STX7	-7.32649	20.1525	-5.95217	1.7306e-08	2.23891e-06	9.16146
ENG	-20.0094	40.7447	-5.94483	1.79472e-08	2.29493e-06	9.12696
NEK6	-12.0521	35.5372	-5.94352	1.80643e-08	2.29493e-06	9.1208
CEP112	-3.9516	6.45946	-5.94335	1.80802e-08	2.29493e-06	9.11996
MYO1F	-8.00933	13.279	-5.94044	1.83428e-08	2.31372e-06	9.10629
PLEKHO2	-23.0404	50.1876	-5.93539	1.88078e-08	2.35764e-06	9.08255
MFNG	-6.08922	9.49004	-5.93355	1.89804e-08	2.36458e-06	9.07389
DDC8	-1.63671	2.85693	-5.92533	1.97689e-08	2.4477e-06	9.0353
RGL4	-1.04966	1.95495	-5.92308	1.99902e-08	2.46001e-06	9.02475
AC000003	-1.99739	2.1379	-5.91174	2.11437e-08	2.56417e-06	8.97157
GMIP	-7.01317	17.7838	-5.91149	2.11697e-08	2.56417e-06	8.9704
DCXR	20.629	57.1647	5.91103	2.12177e-08	2.56417e-06	8.96825
IL18R1	-5.28636	10.772	-5.90428	2.19381e-08	2.62755e-06	8.9366
2025-09-04	-1.51497	3.48694	-5.90323	2.20518e-08	2.62755e-06	8.9317
ATXN7	-6.60341	24.3464	-5.90227	2.21575e-08	2.62755e-06	8.92717
EVI2A	-20.2817	35.2634	-5.89949	2.24636e-08	2.62755e-06	8.91416
HDAC7	-7.47989	22.7308	-5.89927	2.24873e-08	2.62755e-06	8.91316
TLN1	-85.7658	183.475	-5.89834	2.25909e-08	2.62755e-06	8.90881
POC1A	5.99161	16.3002	5.89778	2.26535e-08	2.62755e-06	8.90618
DPEP2	-1.65735	2.52302	-5.89451	2.30221e-08	2.65505e-06	8.89088
SLA	-16.03	23.3345	-5.89076	2.34522e-08	2.68927e-06	8.87334
PDE4A	-2.1514	5.08378	-5.88114	2.4592e-08	2.80404e-06	8.82836
FCHO2	-11.374	36.5988	-5.87828	2.4941e-08	2.82786e-06	8.815
MDH2	46.8884	167.227	5.87501	2.53472e-08	2.85786e-06	8.79969
TUBG1	17.4438	59.6107	5.87174	2.57587e-08	2.88371e-06	8.78443
CEP85L	-5.15121	11.7839	-5.87092	2.58623e-08	2.88371e-06	8.78063
TMEM106A	-3.98243	9.0958	-5.8674	2.6315e-08	2.91808e-06	8.76418
VASH1	-8.12109	17.1844	-5.86563	2.65447e-08	2.92746e-06	8.75594
SURF2	12.6615	37.5697	5.86176	2.70557e-08	2.95334e-06	8.73787
PURA	-7.74217	26.4708	-5.86163	2.70721e-08	2.95334e-06	8.7373
TNS3	-21.7209	42.5626	-5.85988	2.73063e-08	2.96288e-06	8.72913
RPA3	7.292	24.0735	5.85821	2.75324e-08	2.96702e-06	8.72132
EVL	-9.56498	20.9638	-5.85743	2.76385e-08	2.96702e-06	8.71768
FAM198B	-29.4208	46.7595	-5.85085	2.85468e-08	3.04706e-06	8.68703
CSE1L	83.1357	251.231	5.84986	2.8686e-08	3.04706e-06	8.68242
NNMT	-59.4588	80.761	-5.84752	2.90172e-08	3.0661e-06	8.67155
PCNA	138.868	362.019	5.84593	2.92452e-08	3.0741e-06	8.66413
PRKACB	-13.6048	29.4639	-5.84297	2.96741e-08	3.10302e-06	8.65033
RPS2	425.935	1610.67	5.83945	3.01903e-08	3.14073e-06	8.63399
SLCO2B1	-19.8927	28.2205	-5.82887	3.17995e-08	3.27313e-06	8.58479
PARVG	-5.92018	8.64436	-5.8269	3.21085e-08	3.27313e-06	8.57562
KAT2B	-11.1579	24.975	-5.82434	3.25141e-08	3.27313e-06	8.56373
NEK3	-3.16948	7.94329	-5.82415	3.25441e-08	3.27313e-06	8.56286
PRAM1	-0.86461	1.28096	-5.82397	3.25727e-08	3.27313e-06	8.56203
ATAD2	34.8549	95.9961	5.82393	3.25786e-08	3.27313e-06	8.56186
LACC1	-7.83697	18.1843	-5.82332	3.26765e-08	3.27313e-06	8.55901
SYNE1	-12.261	15.6023	-5.8228	3.27605e-08	3.27313e-06	8.55658
AKNA	-12.3409	19.9685	-5.81989	3.32305e-08	3.30373e-06	8.54309
EBF1	-5.0477	7.02193	-5.81793	3.35523e-08	3.31937e-06	8.53395
LENG8	-27.0174	79.3717	-5.81269	3.44237e-08	3.37661e-06	8.50966
TNFRSF14	-11.2539	22.9672	-5.81244	3.44654e-08	3.37661e-06	8.50852
IL6ST	-78.2034	146.381	-5.81005	3.48709e-08	3.39983e-06	8.49743
AGAP2	-3.2484	5.59498	-5.80795	3.52316e-08	3.41848e-06	8.48769
RRM2	34.5898	88.1196	5.80453	3.58255e-08	3.45948e-06	8.47185
MON2	-12.0618	48.8499	-5.8027	3.61482e-08	3.47402e-06	8.46335
GIMAP8	-10.9706	15.9019	-5.78446	3.95193e-08	3.77283e-06	8.3789
ST8SIA4	-8.84177	13.7597	-5.78388	3.96314e-08	3.77283e-06	8.37622
SPATA13	-8.87634	22.6734	-5.78274	3.98509e-08	3.77592e-06	8.37098
PLXND1	-15.5451	36.9455	-5.77834	4.07169e-08	3.80175e-06	8.35062
FAM78A	-4.42032	6.71872	-5.77829	4.07276e-08	3.80175e-06	8.35037
ELF1	-27.0963	101.032	-5.77821	4.07429e-08	3.80175e-06	8.35002
ELTD1	-12.8479	22.0251	-5.77754	4.0877e-08	3.80175e-06	8.3469
CYTH4	-10.025	16.7502	-5.77588	4.12079e-08	3.81493e-06	8.33927
CDC25A	8.26116	16.6078	5.77457	4.14721e-08	3.81493e-06	8.33321
EMB	-25.7549	37.0487	-5.77369	4.16506e-08	3.81493e-06	8.32915
NUSAP1	48.012	118.469	5.77275	4.18419e-08	3.81493e-06	8.32481
NUP37	11.3572	41.9806	5.77216	4.19639e-08	3.81493e-06	8.32205
GOLGA8N	-3.53831	6.32521	-5.76896	4.26225e-08	3.85743e-06	8.3073
MAPK8IP3	-8.66565	29.302	-5.76658	4.31205e-08	3.88508e-06	8.2963
GOLGA8R	-2.77132	4.53967	-5.76359	4.37539e-08	3.91872e-06	8.28249
SYNJ1	-3.64605	10.8446	-5.76298	4.38822e-08	3.91872e-06	8.27972
BTBD19	-3.66742	7.19279	-5.76037	4.44454e-08	3.94345e-06	8.26764
AC079210	-2.73204	3.80213	-5.75869	4.4809e-08	3.94345e-06	8.25992
ESAM	-7.07456	16.555	-5.75794	4.49744e-08	3.94345e-06	8.25643
CCPG1	-15.7576	36.6428	-5.75763	4.50406e-08	3.94345e-06	8.25504
IL10RA	-19.056	29.129	-5.7572	4.51361e-08	3.94345e-06	8.25304
PCED1B	-4.43222	7.73422	-5.75427	4.57833e-08	3.96908e-06	8.23955
ELK3	-15.1228	57.3465	-5.7541	4.58228e-08	3.96908e-06	8.23874
MRPS24	17.4661	63.0108	5.75321	4.60219e-08	3.96929e-06	8.23463
ENPP2	-16.516	24.3032	-5.75129	4.64531e-08	3.98142e-06	8.2258
PXMP2	6.99489	21.3671	5.75083	4.65571e-08	3.98142e-06	8.22368
DOK3	-4.46086	7.70621	-5.74838	4.71158e-08	4.0122e-06	8.21239
PCDH12	-4.05662	7.63588	-5.74735	4.73518e-08	4.01535e-06	8.20765
FNIP2	-9.92713	27.2788	-5.73767	4.96346e-08	4.17445e-06	8.16307
AMICA1	-6.99626	10.1024	-5.73764	4.96417e-08	4.17445e-06	8.16294
ZWINT	29.4953	67.9239	5.73449	5.04059e-08	4.21219e-06	8.14847
MCM7	95.3808	211.636	5.73408	5.05079e-08	4.21219e-06	8.14656
TMEM176B	-51.5355	96.9676	-5.73232	5.09399e-08	4.23074e-06	8.13849
SNRK	-11.8277	45.7222	-5.72416	5.29998e-08	4.38378e-06	8.10096
MPEG1	-30.1592	45.5857	-5.72241	5.34501e-08	4.38725e-06	8.09295
MPP1	-7.58737	15.6297	-5.72231	5.34765e-08	4.38725e-06	8.09248
RAD51	7.34807	18.6013	5.72108	5.37954e-08	4.39554e-06	8.08685
MYO9B	-15.0348	57.021	-5.71933	5.4254e-08	4.4123e-06	8.07882
NCF4	-14.684	24.6758	-5.71864	5.44377e-08	4.4123e-06	8.07562
STX12	-13.528	62.732	-5.7153	5.53269e-08	4.449e-06	8.06028
FGD3	-5.42027	9.40704	-5.71528	5.53314e-08	4.449e-06	8.0602
MCM4	56.5269	134.845	5.71347	5.58177e-08	4.46006e-06	8.05192
RBM5	-13.029	56.3252	-5.71313	5.5911e-08	4.46006e-06	8.05033
ARHGAP9	-6.26474	9.94618	-5.71078	5.655e-08	4.48301e-06	8.03958
CD4	-21.6023	34.9576	-5.71044	5.6643e-08	4.48301e-06	8.03802
PHF11	-7.7963	23.138	-5.7092	5.69861e-08	4.49255e-06	8.0323
PLCL2	-7.19018	12.9036	-5.70002	5.95756e-08	4.67843e-06	7.99024
FES	-6.73564	14.0173	-5.69914	5.98309e-08	4.68026e-06	7.98619
C11orf82	8.38197	16.2368	5.69768	6.02557e-08	4.69529e-06	7.97949
ITGA4	-13.6571	25.0549	-5.69146	6.20955e-08	4.82004e-06	7.95102
ARHGEF15	-2.06079	3.21777	-5.6876	6.32638e-08	4.89192e-06	7.93338
APH1B	-4.2171	10.9361	-5.68635	6.36486e-08	4.89192e-06	7.92764
TM6SF1	-4.42072	9.51398	-5.68602	6.37487e-08	4.89192e-06	7.92615
SFXN3	-12.3716	32.8319	-5.68457	6.41968e-08	4.90765e-06	7.91952
GPR34	-16.6804	28.7382	-5.67956	6.577e-08	5.00895e-06	7.89661
GNAI2	-24.0285	84.3009	-5.67752	6.64224e-08	5.03961e-06	7.88727
VENTX	-0.986317	1.13131	-5.6728	6.79518e-08	5.13634e-06	7.86572
CMTM7	-4.89846	9.67143	-5.66804	6.95312e-08	5.21056e-06	7.84397
EIF4A1	118.149	540.77	5.6677	6.96443e-08	5.21056e-06	7.84244
BIRC5	24.2633	59.7897	5.66717	6.98239e-08	5.21056e-06	7.84
CCT7	73.4613	268.957	5.66674	6.99664e-08	5.21056e-06	7.83807
GAS7	-12.2885	18.834	-5.66205	7.15691e-08	5.30904e-06	7.81664
GPR124	-11.9379	20.8727	-5.66134	7.18149e-08	5.30904e-06	7.81339
CERKL	-4.22962	5.69281	-5.66056	7.20853e-08	5.30958e-06	7.80984
DDX17	-81.6699	334.23	-5.65876	7.2711e-08	5.32036e-06	7.80166
C19orf35	-0.587875	0.867915	-5.65863	7.27589e-08	5.32036e-06	7.80103
TPCN1	-5.7809	16.6938	-5.6538	7.4472e-08	5.42597e-06	7.77901
STARD8	-4.97603	7.73918	-5.65063	7.5615e-08	5.48943e-06	7.7646
ARL6IP5	-45.3679	126.419	-5.63881	8.00419e-08	5.78998e-06	7.71076
TRIM3	-2.18867	7.67094	-5.63721	8.06603e-08	5.81388e-06	7.70348
RECK	-5.01366	7.86938	-5.63539	8.13697e-08	5.84414e-06	7.6952
MAP3K3	-8.54016	26.1338	-5.63247	8.25202e-08	5.90576e-06	7.68191
EVI2B	-22.2345	38.0146	-5.62956	8.36814e-08	5.96769e-06	7.66869
CDC45	10.8659	31.0767	5.62618	8.50501e-08	6.04395e-06	7.65334
TGFB3	-19.8077	30.0758	-5.62467	8.56676e-08	6.05761e-06	7.6465
INSR	-13.2157	38.4031	-5.62425	8.58426e-08	6.05761e-06	7.64457
DOCK2	-13.6047	20.5134	-5.61226	9.09242e-08	6.39384e-06	7.59016
CLEC14A	-10.9661	20.2372	-5.61103	9.14639e-08	6.40946e-06	7.58456
MGAT1	-22.8384	86.2051	-5.60819	9.27148e-08	6.47464e-06	7.57171
SH3GLB1	-20.6732	80.1598	-5.60609	9.36558e-08	6.50148e-06	7.56216
GIT2	-4.84908	18.9881	-5.60589	9.37435e-08	6.50148e-06	7.56127
TMEM106C	22.1663	67.2586	5.60454	9.43531e-08	6.50771e-06	7.55514
BMPR2	-17.0491	54.331	-5.60426	9.44781e-08	6.50771e-06	7.55389
UTRN	-40.0874	100.32	-5.60113	9.59064e-08	6.5388e-06	7.5397
PLAGL1	-6.15803	12.8039	-5.60002	9.6416e-08	6.5388e-06	7.53468
C3AR1	-17.9121	32.4087	-5.5998	9.65169e-08	6.5388e-06	7.5337
C9orf66	-1.22072	1.80724	-5.59974	9.65459e-08	6.5388e-06	7.53341
CCDC102B	-5.59632	10.0854	-5.59973	9.65496e-08	6.5388e-06	7.53338
APITD1	3.53239	10.1553	5.5955	9.85253e-08	6.65029e-06	7.51421
LATS2	-8.72759	20.5882	-5.59446	9.9016e-08	6.66114e-06	7.50952
RUFY3	-10.7315	33.1736	-5.58882	1.01725e-07	6.82062e-06	7.48399
MAN1A1	-40.4395	74.2884	-5.5869	1.02667e-07	6.861e-06	7.47527
SNRPF	11.4865	40.8463	5.58472	1.03739e-07	6.90975e-06	7.46545
IFNAR2	-8.72602	22.4619	-5.58074	1.05731e-07	7.00744e-06	7.44745
UBE2J1	-26.9074	80.674	-5.58041	1.059e-07	7.00744e-06	7.44595
PIK3R6	-1.67254	2.80813	-5.5776	1.07328e-07	7.07874e-06	7.43328
POU2F2	-2.39548	3.67988	-5.57289	1.0977e-07	7.2162e-06	7.412
GIMAP4	-31.2794	45.8262	-5.56729	1.12748e-07	7.37987e-06	7.38669
ANXA6	-50.5297	88.5993	-5.56684	1.12991e-07	7.37987e-06	7.38465
MFSD7	-2.52532	5.98216	-5.564	1.14529e-07	7.4562e-06	7.37187
NTNG2	-0.793722	1.50798	-5.5628	1.15186e-07	7.47489e-06	7.36646
TAB2	-14.7474	65.0363	-5.55901	1.17288e-07	7.58686e-06	7.34936
NFAM1	-3.83131	6.3332	-5.55728	1.18259e-07	7.62523e-06	7.34156
SSRP1	28.1366	119.092	5.55341	1.20459e-07	7.74239e-06	7.32413
RNASEH2A	20.2964	52.8744	5.55221	1.21151e-07	7.76211e-06	7.31872
FBXO10	-2.93613	7.30001	-5.53971	1.2858e-07	8.21203e-06	7.26245
GGT5	-15.107	28.0127	-5.53584	1.30969e-07	8.29891e-06	7.24505
GIMAP1	-3.70499	5.11605	-5.53549	1.31188e-07	8.29891e-06	7.24347
DAB2	-26.0459	35.4485	-5.53529	1.31309e-07	8.29891e-06	7.24259
ESCO2	4.98496	10.816	5.53485	1.31585e-07	8.29891e-06	7.24061
SIRPB2	-1.72826	2.51569	-5.53414	1.32027e-07	8.30086e-06	7.23743
FEN1	29.4775	87.5988	5.53346	1.32455e-07	8.30191e-06	7.23437
CNRIP1	-5.1646	8.07247	-5.53222	1.33239e-07	8.3252e-06	7.22879
TBC1D2B	-10.5376	32.0296	-5.5311	1.33953e-07	8.33896e-06	7.22375
DOCK4	-8.75689	23.7552	-5.53058	1.34286e-07	8.33896e-06	7.2214
ITGA10	-1.52378	2.26314	-5.52418	1.38427e-07	8.56973e-06	7.19269
2025-09-06	-11.9949	22.6186	-5.51853	1.42189e-07	8.7757e-06	7.16734
CDC42EP5	-9.35121	18.816	-5.51754	1.42864e-07	8.7905e-06	7.16286
MRPL37	22.579	97.5091	5.50838	1.49202e-07	9.15259e-06	7.12183
ZBTB46	-3.37735	6.98911	-5.50498	1.51626e-07	9.27311e-06	7.1066
CYLD	-13.1709	44.2463	-5.50056	1.54841e-07	9.44112e-06	7.08677
PINK1	-13.9745	44.5855	-5.49559	1.58526e-07	9.63666e-06	7.06454
AUNIP	6.6945	16.9311	5.49306	1.60436e-07	9.71769e-06	7.05322
LEPROT	-20.0336	76.5752	-5.49255	1.60822e-07	9.71769e-06	7.05095
CD59	-104.733	310.014	-5.49146	1.61655e-07	9.7389e-06	7.04607
RHD	-0.829577	1.16366	-5.48768	1.6457e-07	9.885e-06	7.02918
LRRC25	-7.97921	13.1397	-5.48587	1.65985e-07	9.94037e-06	7.02109
NBPF9	-8.76189	30.3795	-5.4826	1.68572e-07	1.00441e-05	7.00647
SH3BGRL	-67.7529	125.571	-5.48242	1.68713e-07	1.00441e-05	7.00569
C16orf13	13.9157	60.9764	5.47907	1.71409e-07	1.01746e-05	6.9907
IL11RA	-4.09785	7.38471	-5.47817	1.72141e-07	1.01881e-05	6.98667
ZNF366	-2.1879	3.45265	-5.47651	1.73492e-07	1.02095e-05	6.97929
CSF2RA	-6.17995	10.3909	-5.47649	1.73514e-07	1.02095e-05	6.97917
PTPRB	-8.14676	14.7685	-5.47371	1.75802e-07	1.03141e-05	6.96679
GNG11	-11.4199	18.5118	-5.47222	1.77045e-07	1.03432e-05	6.96013
FAM65A	-4.85182	13.1838	-5.47189	1.77323e-07	1.03432e-05	6.95865
DENND3	-6.56044	15.6962	-5.47086	1.78183e-07	1.03634e-05	6.95408
LYL1	-2.82679	4.05777	-5.47007	1.78847e-07	1.03721e-05	6.95057
CSF2RB	-18.2436	29.4178	-5.46845	1.80221e-07	1.04218e-05	6.94333
RCC1	19.1701	59.1122	5.46681	1.8162e-07	1.04727e-05	6.93602
PYCRL	8.46459	21.3426	5.46464	1.83494e-07	1.05506e-05	6.92633
SKA1	6.42747	17.3659	5.46334	1.84625e-07	1.05855e-05	6.92052
HLX	-2.33784	4.45448	-5.46061	1.87013e-07	1.06921e-05	6.90838
EIF5A	90.2317	388.618	5.44325	2.02947e-07	1.15703e-05	6.83113
RHOQ	-25.6034	60.954	-5.44253	2.03634e-07	1.15767e-05	6.82794
H2AFZ	88.8401	302.344	5.43805	2.07974e-07	1.17903e-05	6.80802
STAB1	-38.6706	51.1071	-5.43242	2.1356e-07	1.2073e-05	6.78298
TNFSF4	-4.89276	6.46038	-5.43162	2.14355e-07	1.20841e-05	6.77947
IFITM2	-59.7709	122.616	-5.42872	2.17298e-07	1.21943e-05	6.76659
SIGLEC9	-3.58462	6.23448	-5.42851	2.17519e-07	1.21943e-05	6.76563
STAT4	-6.12556	10.6829	-5.42493	2.21201e-07	1.23664e-05	6.74978
GIMAP5	-12.8122	17.6143	-5.41985	2.26546e-07	1.26302e-05	6.72723
MADD	-6.19681	26.6276	-5.41707	2.2952e-07	1.27608e-05	6.71491
ALYREF	40.3325	135.267	5.41511	2.31639e-07	1.28342e-05	6.70623
LSM4	25.2859	87.6271	5.41467	2.32113e-07	1.28342e-05	6.7043
CKS1B	18.4818	48.6757	5.41306	2.33878e-07	1.28965e-05	6.69715
KIF2C	26.6719	58.7184	5.41099	2.36156e-07	1.29867e-05	6.68799
PIK3CG	-9.22846	14.0787	-5.40716	2.40434e-07	1.3186e-05	6.67103
SKAP2	-9.54266	34.8984	-5.40251	2.45728e-07	1.34398e-05	6.65047
RPS27L	-9.33169	26.0636	-5.4019	2.4644e-07	1.34423e-05	6.64773
DNAH1	-2.87744	5.77632	-5.40112	2.47331e-07	1.34546e-05	6.64433
CPEB4	-12.7246	35.7478	-5.39898	2.49833e-07	1.35541e-05	6.63482
WDR34	21.6393	54.951	5.39603	2.53303e-07	1.37055e-05	6.6218
RAP1A	-13.2645	31.6592	-5.39448	2.55142e-07	1.37681e-05	6.61497
SATB1	-4.13371	11.1267	-5.39281	2.57145e-07	1.38392e-05	6.60758
LAT2	-4.78727	9.86091	-5.39052	2.59919e-07	1.39513e-05	6.59745
AHCY	59.7762	189.1	5.38926	2.61449e-07	1.39962e-05	6.59191
PEAK1	-8.02267	23.2239	-5.38253	2.69807e-07	1.43785e-05	6.5622
GPR65	-8.82646	14.4812	-5.38237	2.70016e-07	1.43785e-05	6.56147
LAPTM5	-100.938	191.891	-5.3803	2.72638e-07	1.448e-05	6.55234
RPA1	20.4841	74.6348	5.37808	2.75484e-07	1.45927e-05	6.54254
LRP2BP	-1.63146	3.2033	-5.37709	2.76762e-07	1.4622e-05	6.53817
ARRB1	-5.11589	9.50214	-5.3748	2.79737e-07	1.47093e-05	6.52807
KMO	-1.48539	2.62103	-5.37469	2.79872e-07	1.47093e-05	6.52762
APOBR	-3.82281	7.77246	-5.37102	2.84715e-07	1.49202e-05	6.51142
BTN2A1	-9.62558	37.7372	-5.37053	2.85363e-07	1.49202e-05	6.50928
HERC3	-9.28394	29.8554	-5.36946	2.86795e-07	1.49563e-05	6.50455
TRPV2	-8.12509	19.7091	-5.36656	2.90702e-07	1.5121e-05	6.49178
RHOJ	-5.94828	8.61919	-5.36319	2.95307e-07	1.5321e-05	6.47694
APBB1IP	-6.64341	9.81854	-5.36253	2.96208e-07	1.53284e-05	6.47407
PRC1	27.7853	80.5348	5.35914	3.00933e-07	1.55303e-05	6.45913
JDP2	-4.62317	12.5475	-5.35863	3.01649e-07	1.55303e-05	6.45688
CD33	-1.54806	2.48265	-5.35573	3.05755e-07	1.57017e-05	6.44412
ALDH3B1	-1.94964	3.749	-5.35391	3.0836e-07	1.57656e-05	6.43611
TEK	-6.89052	11.8662	-5.35377	3.08562e-07	1.57656e-05	6.43549
LSM5	7.33255	28.8318	5.35197	3.11149e-07	1.58576e-05	6.42761
OIP5	8.86962	21.0707	5.35106	3.12481e-07	1.58854e-05	6.42358
ARHGAP20	-2.83892	3.97165	-5.34918	3.1522e-07	1.59843e-05	6.41535
MMAB	4.70943	15.0165	5.34836	3.16427e-07	1.60053e-05	6.41174
GINS1	11.445	28.9195	5.34696	3.18499e-07	1.60585e-05	6.40558
GLIS3	-4.52936	7.1581	-5.34657	3.1907e-07	1.60585e-05	6.40389
LDB2	-4.76301	8.97958	-5.34167	3.26426e-07	1.63879e-05	6.38237
PTEN	-20.0494	77.762	-5.33895	3.30593e-07	1.65559e-05	6.3704
GOLGA8M	-0.363847	0.473587	-5.33447	3.3754e-07	1.68533e-05	6.35078
RACGAP1	18.5596	68.3146	5.33405	3.38201e-07	1.68533e-05	6.34893
BCL6B	-3.73336	8.2257	-5.33304	3.3979e-07	1.68908e-05	6.3445
CENPA	11.7032	27.8689	5.33206	3.41344e-07	1.69263e-05	6.3402
RAD54B	6.42153	17.2794	5.32904	3.46175e-07	1.70676e-05	6.32694
FAM114A2	-3.33522	13.8515	-5.32902	3.46199e-07	1.70676e-05	6.32687
MS4A6A	-22.9674	33.0672	-5.32869	3.4673e-07	1.70676e-05	6.32542
SPI1	-13.0062	23.569	-5.32684	3.49724e-07	1.71731e-05	6.31731
LILRB1	-4.41929	6.69864	-5.3259	3.5126e-07	1.71754e-05	6.31318
DOCK10	-12.5353	22.2868	-5.32576	3.51473e-07	1.71754e-05	6.3126
ZNF506	-8.24095	17.0791	-5.32414	3.54135e-07	1.72554e-05	6.30549
LRRC18	-1.24082	1.38684	-5.32372	3.54821e-07	1.72554e-05	6.30366
CCNB1	51.2681	122.207	5.3196	3.61682e-07	1.75037e-05	6.28559
RASSF4	-12.6827	18.0465	-5.31922	3.62318e-07	1.75037e-05	6.28393
ZBTB20	-9.7059	17.5324	-5.31804	3.64306e-07	1.75037e-05	6.27877
BMP2K	-11.8391	39.9634	-5.31798	3.64407e-07	1.75037e-05	6.2785
SNRPB	102.308	324.639	5.31769	3.64893e-07	1.75037e-05	6.27725
EPS15	-16.1319	69.5068	-5.31755	3.65129e-07	1.75037e-05	6.27663
LAIR1	-13.3639	19.9045	-5.31499	3.69489e-07	1.76707e-05	6.26543
GNE	-6.50906	19.6973	-5.31434	3.70604e-07	1.76821e-05	6.26259
AKAP2	-29.9974	52.0782	-5.31129	3.75878e-07	1.78914e-05	6.24926
INPP5D	-11.9915	17.3572	-5.30879	3.80261e-07	1.80575e-05	6.23832
RNF166	-4.57144	13.954	-5.30767	3.82239e-07	1.81088e-05	6.23342
FBLN5	-10.9272	16.1238	-5.3069	3.83605e-07	1.81141e-05	6.23006
TAOK3	-5.5637	20.9364	-5.30659	3.84151e-07	1.81141e-05	6.22872
DPY30	9.17183	38.0259	5.3056	3.85919e-07	1.81141e-05	6.22439
TPX2	53.3218	139.31	5.30559	3.8594e-07	1.81141e-05	6.22433
ZNF804A	-0.41531	0.541927	-5.30306	3.90481e-07	1.82847e-05	6.2133
TMEM119	-14.0731	21.1255	-5.30197	3.92469e-07	1.83352e-05	6.20851
RGS3	-4.0787	10.5669	-5.29916	3.97596e-07	1.85318e-05	6.19626
ITPR2	-18.8676	51.8307	-5.29819	3.99384e-07	1.85723e-05	6.19203
TRIM22	-51.0693	91.1159	-5.29561	4.04187e-07	1.87524e-05	6.18075
PTP4A2	-19.2893	87.8007	-5.29394	4.07324e-07	1.88153e-05	6.17346
LDLRAD2	-2.54803	4.43933	-5.29307	4.08965e-07	1.88153e-05	6.16967
TGM2	-43.4086	58.8248	-5.29298	4.09135e-07	1.88153e-05	6.16927
C11orf63	-2.19957	3.82638	-5.29291	4.09271e-07	1.88153e-05	6.16896
ZZEF1	-7.96716	35.3537	-5.2916	4.11746e-07	1.8886e-05	6.16327
SH3PXD2B	-24.1935	70.6442	-5.28756	4.19512e-07	1.91986e-05	6.14565
BATF	-12.7568	20.655	-5.28396	4.26541e-07	1.94762e-05	6.12997
MGAT4A	-11.3539	20.3869	-5.28293	4.28591e-07	1.9505e-05	6.12545
RNF146	-11.509	37.5882	-5.28224	4.29956e-07	1.9505e-05	6.12245
ABI3	-7.1831	13.4584	-5.28218	4.30073e-07	1.9505e-05	6.12219
NCKAP1L	-20.1756	32.4669	-5.28038	4.33653e-07	1.96233e-05	6.11437
PEA15	-40.101	150.558	-5.27704	4.40397e-07	1.98295e-05	6.09982
BUB1B	18.4759	47.6535	5.27671	4.41065e-07	1.98295e-05	6.09839
KNSTRN	12.2735	34.2908	5.27667	4.41158e-07	1.98295e-05	6.09819
CDR1	-11.5311	12.5463	-5.27605	4.42413e-07	1.98417e-05	6.09551
FANCI	19.0613	53.9897	5.27422	4.46175e-07	1.99661e-05	6.08752
GIMAP7	-21.1851	27.7324	-5.2718	4.51182e-07	2.01455e-05	6.077
PSMB6	48.7569	244.229	5.26981	4.55334e-07	2.0286e-05	6.06836
COX6A1	81.4104	365.719	5.26908	4.56871e-07	2.03096e-05	6.06518
RASSF2	-24.9421	34.9765	-5.26858	4.57935e-07	2.03122e-05	6.06298
RSU1	-16.9997	60.7565	-5.26349	4.68807e-07	2.07488e-05	6.04086
UNG	23.527	76.9592	5.26274	4.70431e-07	2.07751e-05	6.0376
NOD1	-4.95874	16.1775	-5.26123	4.73713e-07	2.08744e-05	6.03104
SENP3	12.4204	61.4427	5.26051	4.75283e-07	2.08979e-05	6.02792
FCGRT	-25.2328	58.8004	-5.25998	4.76441e-07	2.09033e-05	6.02562
CCSER2	-10.768	42.9848	-5.2588	4.79029e-07	2.09713e-05	6.02051
PCDH1	-10.4525	23.0689	-5.25781	4.81222e-07	2.10217e-05	6.01621
S1PR1	-18.1988	26.375	-5.25686	4.83333e-07	2.10683e-05	6.01208
MS4A7	-18.2623	29.6556	-5.25517	4.8712e-07	2.11876e-05	6.00472
PMP22	-49.2899	77.7751	-5.25348	4.90926e-07	2.13072e-05	5.99738
GPR155	-8.13639	14.4301	-5.25163	4.95125e-07	2.14434e-05	5.98935
ARRDC2	-8.81936	24.7818	-5.24961	4.99733e-07	2.15966e-05	5.98061
DPYD	-25.2129	51.6963	-5.24656	5.06809e-07	2.18556e-05	5.96735
AIF1	-27.3062	44.6471	-5.24408	5.12606e-07	2.20249e-05	5.95663
PGAM5	17.6378	62.3274	5.24395	5.12916e-07	2.20249e-05	5.95606
ADAMTS10	-3.63009	6.5627	-5.24268	5.15911e-07	2.21064e-05	5.95057
ARHGEF10L	-8.18144	16.986	-5.23969	5.23063e-07	2.23445e-05	5.93759
IL17RA	-5.60742	21.5265	-5.23943	5.23682e-07	2.23445e-05	5.93647
FAM151B	-0.946348	2.50102	-5.23587	5.3232e-07	2.26311e-05	5.92105
RP11-295P9	-2.05084	5.90163	-5.23574	5.32642e-07	2.26311e-05	5.92048
JAK3	-11.2863	17.4636	-5.23112	5.44048e-07	2.30672e-05	5.9005
MVP	-33.6892	116	-5.22979	5.47397e-07	2.31592e-05	5.89472
CR1	-5.2278	5.5637	-5.22934	5.48514e-07	2.31592e-05	5.89279
ITGAX	-13.8385	26.5367	-5.22142	5.68804e-07	2.39658e-05	5.85855
RNASE6	-19.2637	32.1953	-5.21756	5.78976e-07	2.43435e-05	5.84184
TRAIP	3.11874	8.10786	5.21625	5.82452e-07	2.44092e-05	5.8362
SGTB	-4.15461	13.794	-5.21606	5.82958e-07	2.44092e-05	5.83538
C16orf62	-6.01189	17.4576	-5.21506	5.8564e-07	2.44708e-05	5.83105
SLC16A4	-4.88497	8.90715	-5.21419	5.87982e-07	2.44967e-05	5.82729
CBLB	-8.77966	27.9313	-5.21393	5.88688e-07	2.44967e-05	5.82616
LXN	-23.9286	39.4056	-5.21168	5.94785e-07	2.4663e-05	5.81645
C19orf48	24.3796	73.7729	5.21155	5.95128e-07	2.4663e-05	5.81591
CCR1	-15.6449	25.0861	-5.20917	6.01648e-07	2.48821e-05	5.80563
CD84	-11.7095	17.2806	-5.20585	6.10866e-07	2.52117e-05	5.7913
H2AFX	44.3277	120.888	5.20509	6.13e-07	2.52481e-05	5.78802
CD302	-11.7771	22.6152	-5.20362	6.17136e-07	2.53287e-05	5.78168
2025-03-01	-6.80466	14.197	-5.2035	6.17467e-07	2.53287e-05	5.78117
UQCRH	84.3885	302.229	5.20237	6.20661e-07	2.54081e-05	5.77631
AKAP11	-14.4369	50.855	-5.2008	6.2514e-07	2.55396e-05	5.76953
ANKRD44	-9.1349	14.5398	-5.19959	6.28598e-07	2.5629e-05	5.76433
RGS18	-3.86249	6.26405	-5.19686	6.36503e-07	2.58897e-05	5.75255
CD93	-47.0114	77.6923	-5.1965	6.37557e-07	2.58897e-05	5.75099
C5orf58	-1.8297	2.15391	-5.19524	6.4122e-07	2.59861e-05	5.7456
GLIPR2	-12.8868	24.1311	-5.19295	6.47972e-07	2.62072e-05	5.73572
ZFYVE28	-1.14012	2.92607	-5.18954	6.5814e-07	2.6558e-05	5.72105
ZEB1	-19.0986	29.3845	-5.18916	6.59279e-07	2.6558e-05	5.71942
SNRPD2	54.9918	227.906	5.18789	6.63131e-07	2.66301e-05	5.71393
VWF	-48.274	89.8546	-5.1877	6.63707e-07	2.66301e-05	5.71311
ICAM2	-6.10964	10.9504	-5.18644	6.67544e-07	2.67309e-05	5.70768
FBXW7	-8.04629	30.5185	-5.18568	6.69842e-07	2.67698e-05	5.70444
MRPL12	35.9843	111.993	5.18498	6.71981e-07	2.68022e-05	5.70144
PDE2A	-2.36543	3.50975	-5.18272	6.78958e-07	2.70271e-05	5.6917
ROCK1	-14.4145	62.9134	-5.18103	6.8421e-07	2.71655e-05	5.68444
FGF14	-2.63026	2.66651	-5.18074	6.85127e-07	2.71655e-05	5.68318
KPNA2	67.4767	210.557	5.18008	6.87202e-07	2.71943e-05	5.68033
SFRP2	-175.076	191.397	-5.17928	6.89696e-07	2.72396e-05	5.67692
OSBPL5	-4.23862	10.852	-5.17597	7.002e-07	2.76005e-05	5.66267
SNRPD1	30.5602	105.754	5.17215	7.12498e-07	2.80305e-05	5.64627
LCP2	-10.142	17.1973	-5.17163	7.14174e-07	2.80418e-05	5.64405
ARFGAP3	-22.2932	87.355	-5.1707	7.1722e-07	2.81067e-05	5.64004
JAZF1	-6.24667	13.8658	-5.16707	7.29178e-07	2.85199e-05	5.62446
ACSS3	-2.01061	3.03467	-5.16406	7.39236e-07	2.88574e-05	5.61156
DTYMK	12.3053	36.44	5.16147	7.48004e-07	2.90946e-05	5.60045
TMSB4X	-571	1596.08	-5.16123	7.48811e-07	2.90946e-05	5.59943
ZNF160	-8.85656	24.3523	-5.16099	7.49637e-07	2.90946e-05	5.59839
TDRD6	-1.48923	2.33269	-5.15903	7.56349e-07	2.92552e-05	5.59
CDCA8	12.8891	36.7665	5.15885	7.5696e-07	2.92552e-05	5.58924
CD86	-12.725	25.6371	-5.15849	7.58204e-07	2.92552e-05	5.58769
CTBS	-5.11299	18.0129	-5.1581	7.59573e-07	2.92552e-05	5.58599
GFPT2	-17.6051	25.9657	-5.15483	7.70929e-07	2.9636e-05	5.57201
FAM214B	-5.24498	16.1547	-5.15436	7.72591e-07	2.96434e-05	5.56998
TNFSF13B	-11.1303	16.8354	-5.15392	7.74118e-07	2.96456e-05	5.56812
SIGLEC7	-2.52387	4.26524	-5.15205	7.80742e-07	2.98427e-05	5.56009
SDC3	-12.1891	25.3962	-5.15052	7.86185e-07	2.9946e-05	5.55355
ATP8B2	-13.1809	30.1083	-5.15046	7.86411e-07	2.9946e-05	5.55328
CDH5	-10.1578	17.6362	-5.14997	7.88167e-07	2.99563e-05	5.55118
C4orf45	-0.607226	0.74138	-5.14725	7.97959e-07	3.02715e-05	5.53955
CMKLR1	-10.2631	14.4396	-5.14346	8.11808e-07	3.07391e-05	5.52334
SIPA1	-9.54277	30.363	-5.13845	8.30505e-07	3.13881e-05	5.50189
RFC5	16.2411	39.2201	5.13587	8.40273e-07	3.16979e-05	5.49088
GNGT2	-1.37824	2.51914	-5.13387	8.4791e-07	3.19044e-05	5.48236
MAPRE2	-9.57758	22.9116	-5.13362	8.48908e-07	3.19044e-05	5.48125
CDK1	31.5436	70.5285	5.1298	8.63723e-07	3.22693e-05	5.46495
KIF11	21.1731	63.2101	5.12978	8.63794e-07	3.22693e-05	5.46488
CD97	-14.9116	29.7652	-5.12947	8.6502e-07	3.22693e-05	5.46354
C1QBP	52.0811	169.903	5.12932	8.6559e-07	3.22693e-05	5.46292
RRP9	11.9627	44.2729	5.12906	8.66612e-07	3.22693e-05	5.46181
AFF1	-15.2016	55.7951	-5.12786	8.71362e-07	3.23525e-05	5.45666
IGIP	-8.23556	19.1302	-5.12768	8.72053e-07	3.23525e-05	5.45591
THSD7A	-2.79214	4.20973	-5.12699	8.74792e-07	3.23946e-05	5.45296
RCSD1	-11.5247	15.6333	-5.12605	8.78542e-07	3.24739e-05	5.44893
SIDT2	-3.47463	12.5507	-5.12468	8.83998e-07	3.26158e-05	5.4431
GRAMD1A	-8.88833	24.826	-5.12318	8.90009e-07	3.27503e-05	5.43672
LILRB3	-3.33816	5.08333	-5.12297	8.90889e-07	3.27503e-05	5.43579
HIST1H2BL	168.053	407.568	5.1202	9.0212e-07	3.31029e-05	5.42399
DSCC1	8.46715	19.6122	5.11863	9.08532e-07	3.32777e-05	5.41732
SEC24D	-11.8242	32.5204	-5.11797	9.11257e-07	3.3317e-05	5.4145
C1orf162	-5.79917	10.207	-5.11584	9.20106e-07	3.34996e-05	5.4054
C5orf56	-4.79283	8.45908	-5.11583	9.20125e-07	3.34996e-05	5.40538
PARP8	-9.70785	19.8508	-5.11491	9.23972e-07	3.34996e-05	5.40145
S1PR2	-4.80358	13.0621	-5.11456	9.25434e-07	3.34996e-05	5.39996
RAMP3	-13.7161	25.9888	-5.1144	9.26121e-07	3.34996e-05	5.39926
TTC21A	-0.681242	1.81665	-5.11438	9.2621e-07	3.34996e-05	5.39917
STX2	-8.5837	20.3864	-5.10993	9.45011e-07	3.41185e-05	5.38025
GPR116	-13.1651	28.451	-5.1077	9.54581e-07	3.44024e-05	5.37076
EMR2	-5.36804	9.46586	-5.1069	9.58078e-07	3.44669e-05	5.36732
ZC3H7A	-7.46194	34.2106	-5.10348	9.72994e-07	3.49412e-05	5.35278
SNX19	-12.8275	51.1574	-5.10258	9.76959e-07	3.50213e-05	5.34895
ARRDC5	-0.903339	1.05673	-5.10104	9.83773e-07	3.51922e-05	5.3424
LTC4S	-1.66398	3.01561	-5.10057	9.85846e-07	3.51922e-05	5.34042
RAB3IL1	-3.28699	7.48441	-5.1	9.8838e-07	3.51922e-05	5.338
IQSEC2	-2.13075	5.93106	-5.09993	9.88703e-07	3.51922e-05	5.3377
FNBP1	-17.9323	33.1525	-5.09631	1.00499e-06	3.5709e-05	5.32231
ARHGAP30	-14.2816	29.2273	-5.09246	1.0226e-06	3.62105e-05	5.30596
ECM2	-9.59982	16.4199	-5.09244	1.02269e-06	3.62105e-05	5.30587
SNRNP25	5.69674	19.8356	5.09195	1.02497e-06	3.62274e-05	5.30378
RUNX1T1	-1.64372	2.32169	-5.08953	1.03621e-06	3.65609e-05	5.29351
KATNAL1	-6.05379	14.3611	-5.0875	1.04575e-06	3.68329e-05	5.28489
FMN1	-6.29953	9.737	-5.08678	1.04915e-06	3.68514e-05	5.28183
RPL8	548.54	1742.31	5.08635	1.05117e-06	3.68514e-05	5.28002
TPK1	-1.08051	2.55956	-5.08623	1.05175e-06	3.68514e-05	5.2795
GALNT10	-8.64619	23.2443	-5.0855	1.05521e-06	3.69084e-05	5.27641
STK10	-7.86817	23.7051	-5.08358	1.06441e-06	3.71658e-05	5.26824
KIAA1462	-10.1835	17.7888	-5.07929	1.08517e-06	3.78252e-05	5.25006
PPP1R18	-18.8832	63.8293	-5.07417	1.11047e-06	3.85996e-05	5.22836
SNX9	-23.8775	85.514	-5.07369	1.11288e-06	3.85996e-05	5.22632
NLRC4	-2.29634	4.15702	-5.07364	1.11312e-06	3.85996e-05	5.22612
TLR7	-4.58833	5.25211	-5.07115	1.12568e-06	3.89332e-05	5.21556
RPL27	100.818	534.37	5.07097	1.1266e-06	3.89332e-05	5.21479
PRICKLE2	-11.7858	20.174	-5.06948	1.13417e-06	3.90869e-05	5.20848
SLC7A7	-8.12682	15.6953	-5.06933	1.13492e-06	3.90869e-05	5.20786
PCDHGA12	-3.01367	5.89241	-5.06615	1.1513e-06	3.95023e-05	5.19438
SYT11	-8.70324	15.7862	-5.06586	1.1528e-06	3.95023e-05	5.19315
AURKA	19.686	56.487	5.06585	1.15285e-06	3.95023e-05	5.19311
TIE1	-6.1141	11.0771	-5.0629	1.16822e-06	3.99611e-05	5.18064
TOX	-4.64697	6.13546	-5.06025	1.18224e-06	4.03722e-05	5.16942
RFTN2	-2.10687	5.19358	-5.05819	1.19323e-06	4.06788e-05	5.16071
RP11-830F9	-0.36341	0.414329	-5.05752	1.19681e-06	4.0732e-05	5.15789
IGFBP7	-292.653	509.863	-5.05585	1.20583e-06	4.09699e-05	5.15082
PHB	29.3058	124.099	5.05494	1.21075e-06	4.09993e-05	5.147
KCNJ8	-9.06545	12.8921	-5.05459	1.21265e-06	4.09993e-05	5.14552
RHOG	-12.8412	60.5917	-5.05457	1.21279e-06	4.09993e-05	5.14541
GMFG	-15.0281	26.7213	-5.05148	1.22969e-06	4.15009e-05	5.13239
ACAP1	-5.25535	9.23278	-5.05027	1.23639e-06	4.16575e-05	5.12727
CDKL5	-7.04416	18.617	-5.0499	1.23848e-06	4.16585e-05	5.12568
PAFAH1B3	16.4351	44.2741	5.04913	1.24276e-06	4.17326e-05	5.12244
TIPIN	4.21381	14.009	5.04725	1.25329e-06	4.20164e-05	5.1145
PKD1L1	-0.611205	1.28358	-5.04622	1.25905e-06	4.21397e-05	5.11018
SRGN	-199.771	353.84	-5.04548	1.26326e-06	4.22105e-05	5.10704
UFM1	-17.7936	78.718	-5.04509	1.26547e-06	4.22145e-05	5.1054
LY96	-15.6952	34.2649	-5.0447	1.26769e-06	4.22187e-05	5.10375
CRISPLD2	-36.9078	51.4776	-5.04344	1.27488e-06	4.23882e-05	5.09843
TNFSF8	-5.83406	7.0642	-5.0406	1.29118e-06	4.28596e-05	5.08647
DOCK11	-19.6417	39.9412	-5.03888	1.30122e-06	4.31219e-05	5.07918
PTPRJ	-10.3462	24.3473	-5.03803	1.30619e-06	4.31517e-05	5.0756
RP11-248J23	-0.763123	1.51652	-5.03799	1.30639e-06	4.31517e-05	5.07545
EXOG	-2.34206	8.07792	-5.0353	1.32224e-06	4.35693e-05	5.06411
ZNF417	-10.0761	30.378	-5.0348	1.32522e-06	4.35693e-05	5.06199
BRI3BP	11.5656	34.6132	5.03475	1.32551e-06	4.35693e-05	5.06178
IL16	-8.59923	11.1115	-5.03388	1.33068e-06	4.36678e-05	5.05812
STS	-3.65917	8.05132	-5.03262	1.33821e-06	4.37807e-05	5.05281
OLFML1	-4.75287	8.92798	-5.03258	1.33845e-06	4.37807e-05	5.05264
C16orf54	-6.65098	9.09887	-5.03199	1.34198e-06	4.3825e-05	5.05017
NME1	19.8646	77.8838	5.03119	1.34682e-06	4.39119e-05	5.04678
MCM2	51.0484	111.692	5.02884	1.36103e-06	4.43037e-05	5.03691
KANK3	-2.2735	3.84866	-5.02426	1.38921e-06	4.51484e-05	5.01762
CXorf36	-4.8483	7.3713	-5.02304	1.39683e-06	4.52696e-05	5.01248
CCR2	-6.14494	6.91818	-5.02284	1.39804e-06	4.52696e-05	5.01167
KIF21B	-2.75986	5.13422	-5.02258	1.39967e-06	4.52696e-05	5.01057
FNDC3A	-21.0117	73.8922	-5.02143	1.40693e-06	4.54313e-05	5.00571
CD53	-56.546	94.7275	-5.02044	1.41317e-06	4.55599e-05	5.00154
HIST1H2BM	168.964	402.137	5.01971	1.41774e-06	4.56121e-05	4.9985
ECSCR	-8.73078	14.8435	-5.01947	1.4193e-06	4.56121e-05	4.99747
MKL1	-6.90731	24.6744	-5.01876	1.42379e-06	4.56835e-05	4.9945
LINGO3	-1.28784	1.69743	-5.0177	1.43054e-06	4.58273e-05	4.99005
RASAL3	-6.03191	9.00732	-5.01609	1.44087e-06	4.60849e-05	4.98328
MLXIP	-5.56703	18.1682	-5.01464	1.45027e-06	4.62981e-05	4.97716
MOB1B	-6.6955	27.1637	-5.01433	1.45227e-06	4.62981e-05	4.97587
GBF1	-12.1816	65.183	-5.01366	1.4566e-06	4.62981e-05	4.97307
BTK	-6.80187	10.9292	-5.01364	1.45671e-06	4.62981e-05	4.973
ALOX5AP	-20.435	36.3126	-5.01083	1.47514e-06	4.67693e-05	4.96117
TNFSF12	-5.68104	9.04903	-5.01067	1.47617e-06	4.67693e-05	4.96052
SETDB2	-4.62927	13.5957	-5.00738	1.49806e-06	4.73703e-05	4.94667
UBL3	-19.3641	46.3543	-5.00662	1.50311e-06	4.73703e-05	4.94351
LIMS3L	-0.980982	2.69909	-5.00641	1.50449e-06	4.73703e-05	4.94264
DLGAP5	24.217	55.9251	5.00641	1.50453e-06	4.73703e-05	4.94262
WRAP53	2.43878	9.51159	5.00536	1.51162e-06	4.75194e-05	4.9382
NRP1	-23.1318	49.3466	-5.00386	1.52176e-06	4.77639e-05	4.93191
SAMSN1	-18.1446	34.2114	-5.00286	1.52854e-06	4.79022e-05	4.92773
PPM1G	28.5815	128.607	5.00033	1.54591e-06	4.83713e-05	4.9171
FNDC9	-0.77882	0.959618	-4.99983	1.54931e-06	4.84026e-05	4.91504
AMPD3	-5.89512	18.6442	-4.99713	1.56809e-06	4.89139e-05	4.9037
CBLN3	-1.40125	3.20024	-4.99527	1.58117e-06	4.92456e-05	4.89589
TBRG4	14.7145	51.3448	4.99078	1.61311e-06	5.01631e-05	4.87708
GSS	31.0274	110.82	4.98973	1.62067e-06	5.03204e-05	4.87269
CD63	-100.085	343.34	-4.98938	1.6232e-06	5.03215e-05	4.87122
HIST1H2AE	321.958	832.511	4.98861	1.62875e-06	5.04162e-05	4.86801
LMCD1	-26.2529	45.8137	-4.98626	1.64585e-06	5.08676e-05	4.85819
SERINC1	-77.3003	280.615	-4.98488	1.65599e-06	5.11028e-05	4.85241
PTGER2	-3.52987	5.2135	-4.9845	1.65883e-06	5.11123e-05	4.8508
ZNF264	-17.3027	55.1568	-4.98057	1.68806e-06	5.19336e-05	4.83438
PEAR1	-2.50163	5.18	-4.97983	1.6936e-06	5.20248e-05	4.8313
SLC39A4	3.72793	7.94125	4.97949	1.69622e-06	5.20259e-05	4.82985
OLFML3	-32.5859	51.6472	-4.97876	1.70171e-06	5.20768e-05	4.82681
TTC7A	-6.51966	24.6368	-4.97858	1.70304e-06	5.20768e-05	4.82608
ANTXR2	-16.744	24.4525	-4.97798	1.70759e-06	5.2137e-05	4.82357
KL	-0.862425	1.24501	-4.97671	1.7173e-06	5.23544e-05	4.81823
EXOSC4	18.9636	53.6093	4.97618	1.72131e-06	5.23973e-05	4.81604
BOP1	18.4286	53.4046	4.9753	1.72809e-06	5.25247e-05	4.81234
CPSF3	16.5874	67.9663	4.96994	1.7697e-06	5.37084e-05	4.78998
FDXR	10.3277	26.0193	4.96822	1.78326e-06	5.39927e-05	4.7828
HEG1	-21.1405	50.8404	-4.96773	1.78715e-06	5.39927e-05	4.78075
POLE2	5.79688	15.0268	4.96756	1.78852e-06	5.39927e-05	4.78003
PPIA	228.119	883.792	4.9674	1.78977e-06	5.39927e-05	4.77938
MRPS34	43.7828	202.019	4.96645	1.7974e-06	5.4142e-05	4.77538
GUCY1B3	-12.6942	25.5456	-4.96566	1.80365e-06	5.42456e-05	4.77211
ORC1	10.5085	28.4973	4.96534	1.80622e-06	5.42456e-05	4.77078
MBD5	-2.43973	6.9177	-4.96377	1.81887e-06	5.45445e-05	4.76421
LHFP	-27.0602	45.1556	-4.96165	1.83606e-06	5.49782e-05	4.75537
ARHGAP15	-6.18365	8.67981	-4.9599	1.85037e-06	5.53247e-05	4.74807
NKAPL	-0.895955	0.886084	-4.95909	1.85706e-06	5.54425e-05	4.74468
RPLP0	348.075	1422.81	4.95847	1.86209e-06	5.55108e-05	4.74214
HEPH	-11.9919	18.5001	-4.95693	1.87493e-06	5.58108e-05	4.73568
IFNAR1	-10.9969	45.3101	-4.95585	1.88388e-06	5.59949e-05	4.7312
TENC1	-7.51738	13.3403	-4.95551	1.88671e-06	5.59965e-05	4.72979
JAK1	-45.6894	188.809	-4.95455	1.89477e-06	5.6153e-05	4.72579
CD160	-1.88825	2.69042	-4.9521	1.91549e-06	5.66839e-05	4.71556
NR5A2	-0.996072	2.09077	-4.95102	1.92464e-06	5.68714e-05	4.71108
NOVA2	-0.365424	0.695334	-4.9498	1.93506e-06	5.70957e-05	4.70601
RUSC2	-6.25075	13.4422	-4.94902	1.9418e-06	5.71456e-05	4.70274
SLC8A1	-6.62987	9.44394	-4.94894	1.94242e-06	5.71456e-05	4.70244
SLC46A3	-9.54636	13.3049	-4.94648	1.96377e-06	5.76895e-05	4.69217
VIM	-257.93	525.072	-4.94519	1.97501e-06	5.79202e-05	4.6868
HIST1H2AI	340.216	876.266	4.94443	1.98161e-06	5.79202e-05	4.68367
ZNF175	-3.16812	8.68957	-4.9443	1.98281e-06	5.79202e-05	4.6831
MAP4	-17.1765	69.5296	-4.94426	1.9831e-06	5.79202e-05	4.68296
SEC14L1	-7.81962	30.3868	-4.94341	1.99061e-06	5.80556e-05	4.67941
QKI	-11.4325	43.227	-4.94281	1.99585e-06	5.81245e-05	4.67694
PBXIP1	-37.3858	99.6452	-4.93924	2.02766e-06	5.89659e-05	4.66207
CEACAM21	-1.27859	1.86318	-4.938	2.03883e-06	5.92052e-05	4.65691
GSTP1	727.438	1935.31	4.93595	2.05737e-06	5.95854e-05	4.64841
ERG	-4.0503	9.17272	-4.9359	2.05783e-06	5.95854e-05	4.6482
ROBO4	-2.59625	5.39009	-4.9353	2.06333e-06	5.96592e-05	4.64569
GEMIN4	8.73057	33.2971	4.93378	2.07717e-06	5.99734e-05	4.63941
LAMA4	-40.4554	70.2506	-4.93342	2.08054e-06	5.99848e-05	4.63788
DKC1	26.7807	105.171	4.93215	2.09226e-06	6.02368e-05	4.6326
ZNF841	-13.1092	41.1512	-4.92945	2.11735e-06	6.08723e-05	4.6214
TRAF7	26.6598	107.519	4.92893	2.12222e-06	6.09254e-05	4.61925
STAT5A	-9.33949	23.8096	-4.92706	2.13982e-06	6.13435e-05	4.61148
AZI2	-5.38092	26.7051	-4.92416	2.16737e-06	6.20451e-05	4.59947
KIAA1024	-1.46053	3.14115	-4.9235	2.17369e-06	6.2138e-05	4.59673
TLR1	-8.74686	18.8414	-4.92181	2.18994e-06	6.2514e-05	4.58973
RBP5	-3.63227	6.54357	-4.92066	2.20113e-06	6.27445e-05	4.58494
HIPK3	-43.7167	132.743	-4.91718	2.23515e-06	6.36247e-05	4.57053
ADC	-2.68123	4.50346	-4.91683	2.23856e-06	6.36319e-05	4.5691
CYBB	-76.7767	119.507	-4.91489	2.25782e-06	6.40702e-05	4.56105
PLVAP	-26.6291	71.2566	-4.91464	2.26033e-06	6.40702e-05	4.56001
HIST1H2AH	244.241	589.613	4.91403	2.2664e-06	6.41521e-05	4.55749
DHRS12	-2.24609	6.53585	-4.91095	2.29739e-06	6.49384e-05	4.54473
LGMN	-43.5764	124.323	-4.90915	2.31565e-06	6.52734e-05	4.53729
PHACTR1	-1.51169	3.27675	-4.90915	2.31571e-06	6.52734e-05	4.53726
SOGA3	-0.49868	0.837175	-4.90689	2.33888e-06	6.58346e-05	4.52791
SPRY1	-14.5143	28.8194	-4.90339	2.37519e-06	6.67414e-05	4.51344
FYCO1	-9.88888	29.0859	-4.9029	2.38024e-06	6.67414e-05	4.51145
WDR26	-12.9632	68.7601	-4.90283	2.38102e-06	6.67414e-05	4.51114
ESRP1	35.824	130.395	4.90044	2.40616e-06	6.73184e-05	4.50127
CYP1B1	-26.5325	20.7105	-4.90024	2.40828e-06	6.73184e-05	4.50045
KIAA0355	-6.60995	25.541	-4.89737	2.43892e-06	6.80806e-05	4.48857
MYO1G	-5.20164	10.583	-4.89647	2.44853e-06	6.82544e-05	4.48488
WDR43	29.1812	124.037	4.8961	2.45255e-06	6.82722e-05	4.48334
RAC2	-18.0613	40.8086	-4.89408	2.47442e-06	6.87189e-05	4.475
CFH	-51.4482	90.7885	-4.89399	2.4754e-06	6.87189e-05	4.47462
TSPYL6	-1.13654	1.77369	-4.89064	2.51215e-06	6.96432e-05	4.46078
CISH	-2.9006	7.44331	-4.89027	2.51618e-06	6.96591e-05	4.45928
SUSD2	-1.74668	3.51071	-4.8891	2.52922e-06	6.98903e-05	4.45442
LRP1	-49.3278	119.188	-4.8889	2.53145e-06	6.98903e-05	4.45359
P2RY14	-3.37679	5.3151	-4.88855	2.53529e-06	6.99006e-05	4.45217
ZBTB47	-6.53609	12.0493	-4.88317	2.59589e-06	7.14016e-05	4.42999
CD74	-697.116	1086.65	-4.88309	2.59681e-06	7.14016e-05	4.42966
CARD9	-1.43499	2.61401	-4.88229	2.60596e-06	7.14783e-05	4.42635
VAMP5	-16.5444	37.4224	-4.88223	2.60668e-06	7.14783e-05	4.42609
TRIM38	-15.9447	52.4199	-4.88025	2.62943e-06	7.20042e-05	4.41793
FERMT3	-15.9103	29.9	-4.87846	2.65019e-06	7.24743e-05	4.41055
FAM196B	-3.15681	5.52657	-4.87747	2.6617e-06	7.26907e-05	4.40648
ZBTB38	-20.6935	52.309	-4.87686	2.66879e-06	7.27859e-05	4.40398
HAPLN3	-15.227	32.4044	-4.8762	2.67652e-06	7.28981e-05	4.40127
C1S	-125.064	259.948	-4.87332	2.71061e-06	7.37271e-05	4.38938
IL12RB1	-2.80988	4.66953	-4.87257	2.71952e-06	7.38312e-05	4.3863
PRDM8	-1.85522	2.49175	-4.87238	2.72175e-06	7.38312e-05	4.38553
TPRKB	7.3337	32.6293	4.87026	2.74721e-06	7.44217e-05	4.37679
DYNLL1	34.7361	213.98	4.86854	2.76792e-06	7.48821e-05	4.36974
ABCA1	-35.6622	102.869	-4.86517	2.80903e-06	7.58928e-05	4.35589
ZNF25	-6.7306	17.4527	-4.86433	2.81941e-06	7.60713e-05	4.35243
RUNX2	-6.81994	12.8354	-4.86113	2.85921e-06	7.70421e-05	4.33927
GBP2	-45.2652	84.9525	-4.86031	2.86952e-06	7.71739e-05	4.33589
ABCG1	-6.99304	20.5029	-4.86013	2.87175e-06	7.71739e-05	4.33516
FAM110D	-2.14779	3.16458	-4.85826	2.89529e-06	7.77031e-05	4.32749
MAST3	-2.51885	7.89644	-4.85647	2.91805e-06	7.81518e-05	4.32014
GLYCTK	-2.00117	6.14749	-4.85634	2.91975e-06	7.81518e-05	4.3196
CLEC4A	-6.95288	12.741	-4.8553	2.93308e-06	7.83899e-05	4.31532
GTPBP1	-7.39998	36.4508	-4.855	2.93698e-06	7.83899e-05	4.31407
BIN2	-8.28033	14.5874	-4.8545	2.94339e-06	7.83899e-05	4.31203
MAN2B1	-23.1495	67.4282	-4.85443	2.94421e-06	7.83899e-05	4.31176
FBL	42.0434	139.249	4.85413	2.94807e-06	7.83899e-05	4.31053
HIST1H3H	257.922	686.311	4.85263	2.96756e-06	7.86571e-05	4.30435
RASGRF2	-3.40892	6.30555	-4.8525	2.96923e-06	7.86571e-05	4.30382
SLC39A13	-7.858	23.9631	-4.85235	2.97116e-06	7.86571e-05	4.30321
GUCY1A3	-24.9253	47.193	-4.85201	2.97557e-06	7.86571e-05	4.30182
TOP1MT	7.0073	21.7094	4.85185	2.9776e-06	7.86571e-05	4.30118
ZNF608	-7.93504	13.9223	-4.84695	3.04212e-06	8.02562e-05	4.28106
PSMG3	18.0787	63.1622	4.84621	3.052e-06	8.03629e-05	4.27801
PLXDC1	-5.52338	14.1994	-4.84605	3.05412e-06	8.03629e-05	4.27736
BICC1	-11.5166	19.5273	-4.84397	3.08196e-06	8.09897e-05	4.26884
GPR85	-0.618859	1.04448	-4.84338	3.08991e-06	8.1091e-05	4.26642
VAMP4	-5.78072	20.5997	-4.84309	3.09385e-06	8.1091e-05	4.26523
ZNHIT2	8.04882	29.7657	4.8424	3.1032e-06	8.12307e-05	4.26239
TVP23A	-0.499527	1.13713	-4.84133	3.1177e-06	8.15044e-05	4.25802
ZNF438	-2.95111	9.50755	-4.84006	3.13503e-06	8.18515e-05	4.25282
FBN1	-92.0371	140.351	-4.83963	3.14082e-06	8.18967e-05	4.25108
RAPGEF1	-11.3218	47.399	-4.836	3.19097e-06	8.30971e-05	4.23622
TEP1	-8.53486	31.6783	-4.83414	3.21697e-06	8.35613e-05	4.2286
ALPK1	-4.44359	14.2094	-4.83414	3.21708e-06	8.35613e-05	4.22857
ITM2A	-19.5173	23.3564	-4.8315	3.25422e-06	8.44173e-05	4.2178
BRCA1	10.998	31.3552	4.83015	3.2735e-06	8.48083e-05	4.21225
C11orf83	6.74601	25.0016	4.8225	3.38436e-06	8.75682e-05	4.181
LRP10	-20.0234	88.6265	-4.82098	3.40685e-06	8.80372e-05	4.17478
SORD	13.8184	34.323	4.82012	3.41955e-06	8.81211e-05	4.17129
CECR1	-15.2705	24.4338	-4.82011	3.41971e-06	8.81211e-05	4.17125
DOK1	-3.76941	10.4482	-4.81988	3.4232e-06	8.81211e-05	4.17029
NDFIP1	-10.9184	45.2677	-4.81641	3.47526e-06	8.93473e-05	4.15613
MAGEH1	-14.101	36.4271	-4.81592	3.48262e-06	8.94227e-05	4.15414
RBMS1	-10.952	47.7543	-4.81352	3.51928e-06	9.02493e-05	4.14431
TNFAIP8L2	-6.05335	10.9087	-4.8121	3.54105e-06	9.06923e-05	4.13853
PDCD6IP	-12.4912	82.9286	-4.81168	3.54749e-06	9.07421e-05	4.13682
IPCEF1	-2.48456	3.94738	-4.81103	3.55752e-06	9.08834e-05	4.13418
TOP2A	93.0566	226.233	4.81048	3.56598e-06	9.09842e-05	4.13195
VPS25	14.4918	80.22	4.80989	3.57518e-06	9.11038e-05	4.12953
LST1	-6.20471	11.1212	-4.80648	3.62852e-06	9.21031e-05	4.11564
SLBP	27.3305	108.597	4.80637	3.63021e-06	9.21031e-05	4.1152
C10orf10	-70.758	94.16	-4.80623	3.63254e-06	9.21031e-05	4.1146
PTPN21	-4.84991	12.369	-4.80587	3.63818e-06	9.21031e-05	4.11314
HCLS1	-25.7294	45.9201	-4.8057	3.64085e-06	9.21031e-05	4.11245
TYROBP	-48.4315	91.5098	-4.80564	3.64177e-06	9.21031e-05	4.11222
ACOT9	-11.482	32.1387	-4.80514	3.64979e-06	9.21286e-05	4.11015
ARHGEF1	-7.95567	31.9587	-4.805	3.65191e-06	9.21286e-05	4.10961
ZC3H12D	-3.55922	5.42032	-4.80441	3.66137e-06	9.22519e-05	4.10718
EXO1	10.4096	28.3064	4.80398	3.66811e-06	9.22942e-05	4.10546
ADD1	-11.7417	50.1627	-4.80373	3.67219e-06	9.22942e-05	4.10441
MRPS15	12.5487	67.0452	4.80188	3.70178e-06	9.29219e-05	4.09688
RP11-3B7	-0.73576	1.13282	-4.79707	3.77983e-06	9.47634e-05	4.07731
PKMYT1	6.07418	16.8628	4.79653	3.78872e-06	9.48683e-05	4.07511
PPM1K	-6.33345	14.1807	-4.79574	3.80176e-06	9.50272e-05	4.07188
PTPN7	-5.20528	8.35467	-4.79557	3.80448e-06	9.50272e-05	4.07121
ADAM28	-7.88852	11.1443	-4.79205	3.8631e-06	9.63723e-05	4.05687
KCNAB2	-3.11286	7.27654	-4.79042	3.89036e-06	9.69324e-05	4.05027
RBMS2	-11.8742	24.6993	-4.78903	3.91389e-06	9.73985e-05	4.04462
TK1	42.7229	127.979	4.78874	3.91885e-06	9.74018e-05	4.04343
PABPC5	-0.790685	1.12295	-4.78822	3.9277e-06	9.74207e-05	4.04131
DCTPP1	19.0167	65.9573	4.78813	3.92927e-06	9.74207e-05	4.04094
RAD21	40.0864	193.218	4.78746	3.94065e-06	9.75832e-05	4.03822
PTTG1IP	-56.3673	213.577	-4.78632	3.96017e-06	9.79463e-05	4.03359
PDE1A	-3.06694	3.55772	-4.78594	3.96664e-06	9.79862e-05	4.03206
CENPH	9.38522	24.2465	4.78428	3.99536e-06	9.85252e-05	4.02529
TRAF5	-7.37448	18.208	-4.78403	3.99967e-06	9.85252e-05	4.02428
DYSF	-8.41106	17.889	-4.78379	4.00373e-06	9.85252e-05	4.02333
COG3	-9.78561	41.8675	-4.78353	4.00825e-06	9.85252e-05	4.02227
ASGR2	-0.430271	0.565665	-4.78327	4.01287e-06	9.85252e-05	4.02119
DENND4C	-15.6115	55.5503	-4.78251	4.02595e-06	9.87264e-05	4.01814
ABCD2	-1.87644	2.10051	-4.78219	4.03159e-06	9.87446e-05	4.01683
C2	-18.3047	32.4932	-4.78142	4.04505e-06	9.89541e-05	4.0137
AL356356	-3.92602	4.72241	-4.78055	4.06033e-06	9.92078e-05	4.01016
AP2A2	-4.75522	20.1331	-4.77958	4.07747e-06	9.95061e-05	4.00621
TMEM55A	-4.00115	9.01256	-4.77856	4.09548e-06	9.98248e-05	4.00208
ZNF540	-1.73258	2.57746	-4.77605	4.14021e-06	0.000100793	3.99189
LILRA6	-3.49309	6.28294	-4.77447	4.16849e-06	0.00010136	3.98551
LNPEP	-14.8041	58.8439	-4.77114	4.22899e-06	0.000102707	3.972
GBP3	-26.2611	56.1219	-4.76952	4.25868e-06	0.000103304	3.96544
CRTC3	-3.97766	16.0077	-4.76851	4.27726e-06	0.00010363	3.96135
TBC1D12	-3.63044	14.6016	-4.76687	4.30774e-06	0.000104243	3.95469
ZP3	5.55449	10.8176	4.76638	4.31684e-06	0.000104338	3.95272
DCAF5	-8.69991	37.0357	-4.76231	4.39344e-06	0.000106063	3.93622
STARD13	-9.58922	15.2015	-4.76193	4.40063e-06	0.000106109	3.93469
CTSH	-23.3527	53.6474	-4.76086	4.42103e-06	0.000106474	3.93035
ZNF835	-0.646637	0.779278	-4.75991	4.43908e-06	0.000106781	3.92653
RCAN2	-6.47702	10.0646	-4.75931	4.45069e-06	0.000106933	3.92408
FKBP15	-7.19884	32.5721	-4.75894	4.45779e-06	0.000106974	3.92259
SLC30A7	-8.82355	40.1197	-4.75842	4.46783e-06	0.000106974	3.92048
MRAS	-5.30269	10.8548	-4.7584	4.46828e-06	0.000106974	3.92039
CTSZ	-106.397	270.022	-4.75653	4.50436e-06	0.00010771	3.91285
TMEM173	-12.3824	37.8317	-4.75611	4.51262e-06	0.00010778	3.91113
IMPDH2	53.3355	189.369	4.75436	4.54677e-06	0.000108467	3.90406
CFP	-2.03704	2.76249	-4.75175	4.59813e-06	0.000109563	3.89353
LRRK2	-9.16207	16.5548	-4.75048	4.62346e-06	0.00010991	3.88838
WDR18	11.6045	46.9303	4.75047	4.62362e-06	0.00010991	3.88835
PRKCDBP	-28.3395	54.096	-4.74732	4.68684e-06	0.000111282	3.87562
CORO7	-3.62291	13.9266	-4.7462	4.70942e-06	0.000111655	3.87111
MR1	-6.62425	20.179	-4.746	4.71363e-06	0.000111655	3.87027
NCAPG	14.2414	39.2759	4.74412	4.7519e-06	0.000112329	3.86269
IKZF1	-9.08749	13.4066	-4.74405	4.7532e-06	0.000112329	3.86244
PCNX	-13.14	55.4857	-4.74338	4.76696e-06	0.000112522	3.85973
C16orf59	4.70977	10.9637	4.74144	4.80695e-06	0.000113334	3.85189
ITGA8	-5.49025	7.8585	-4.74077	4.82084e-06	0.000113529	3.84919
DLC1	-9.86612	15.5412	-4.74003	4.83618e-06	0.000113725	3.84621
EMILIN2	-8.688	23.5287	-4.73964	4.84436e-06	0.000113725	3.84463
OPTN	-18.214	68.7165	-4.73956	4.84606e-06	0.000113725	3.8443
NLGN3	-0.736847	1.19122	-4.73913	4.85512e-06	0.000113805	3.84255
FAM63B	-10.4719	32.7035	-4.73806	4.87737e-06	0.000114194	3.83826
ADRA2A	-1.58196	2.01981	-4.73732	4.89295e-06	0.000114426	3.83527
RP11-276H1	-1.29624	1.90754	-4.73629	4.9146e-06	0.000114774	3.83113
CETP	-0.878898	1.45984	-4.73608	4.9192e-06	0.000114774	3.83026
NDC1	16.7265	58.3719	4.73495	4.94309e-06	0.000115198	3.82572
BTBD9	-3.38602	13.3232	-4.73431	4.95675e-06	0.000115383	3.82313
UQCRC1	33.134	181.362	4.7286	5.07986e-06	0.000118113	3.80014
MYBL2	34.3927	96.7589	4.72766	5.10052e-06	0.000118456	3.79633
SRPX2	-26.0189	54.3884	-4.72576	5.14214e-06	0.000119286	3.78872
ARSB	-7.78001	17.2657	-4.72495	5.16022e-06	0.000119568	3.78543
ADORA2A	-2.50251	4.79103	-4.72357	5.19089e-06	0.00012014	3.77987
RFC4	24.3355	58.4792	4.72217	5.22204e-06	0.000120634	3.77427
SUMO4	-3.47344	11.7038	-4.72208	5.22418e-06	0.000120634	3.77388
ST3GAL2	-5.17225	15.6989	-4.72088	5.25102e-06	0.000121116	3.76908
PIP5K1C	-6.56229	19.886	-4.72044	5.26099e-06	0.000121204	3.7673
FGR	-8.87862	15.9345	-4.71988	5.2737e-06	0.000121204	3.76504
HGF	-4.76762	5.67014	-4.71967	5.27841e-06	0.000121204	3.7642
PRPH2	-1.15735	2.26563	-4.71963	5.27941e-06	0.000121204	3.76403
TSPAN4	-4.70809	11.5537	-4.71939	5.28489e-06	0.000121204	3.76306
ARPC4-TTLL3	-3.18894	8.96433	-4.7175	5.32787e-06	0.000122051	3.75547
ZNF333	-2.18921	6.27754	-4.71491	5.38732e-06	0.000123273	3.74507
XYLT1	-7.42247	15.0088	-4.71391	5.41055e-06	0.000123664	3.74104
NHSL2	-4.74802	6.90989	-4.71357	5.41837e-06	0.000123703	3.73968
GABRR2	-1.36372	2.73274	-4.71257	5.44166e-06	0.000123978	3.73566
IKZF4	-1.06976	2.6695	-4.71252	5.44271e-06	0.000123978	3.73548
PTPRC	-48.5857	77.123	-4.71166	5.46295e-06	0.000124299	3.732
AMY2B	-4.50608	6.80332	-4.70957	5.51218e-06	0.000125278	3.7236
KIAA0430	-8.09849	37.4894	-4.7086	5.53514e-06	0.000125654	3.71971
ADAMTSL4-AS1	-4.42664	8.59133	-4.70834	5.54118e-06	0.000125654	3.71868
TUBA1C	139.429	534.413	4.70768	5.5569e-06	0.000125869	3.71603
RBM6	-15.3859	68.0845	-4.70636	5.58843e-06	0.000126441	3.71073
CDCA2	12.4101	32.0177	4.70053	5.72959e-06	0.000129401	3.68736
TTK	14.7697	38.5521	4.70024	5.73671e-06	0.000129401	3.68619
F12	4.60111	9.98733	4.70017	5.73847e-06	0.000129401	3.68591
PPP1R32	-0.663034	1.20719	-4.69905	5.76604e-06	0.000129757	3.68142
ZNF615	-4.01249	9.98483	-4.69901	5.76713e-06	0.000129757	3.68124
HCG27	-1.35717	3.14257	-4.69812	5.78891e-06	0.000130102	3.67771
EPCAM	89.9022	158.921	4.69695	5.81807e-06	0.000130612	3.673
PREX2	-5.60859	8.11086	-4.69481	5.87151e-06	0.000131665	3.66444
C1QC	-184.08	292.774	-4.69206	5.94109e-06	0.000133078	3.6534
PAICS	42.6998	127.018	4.68884	6.02323e-06	0.000134768	3.64054
GPR183	-40.1687	72.6501	-4.68856	6.03062e-06	0.000134784	3.63939
CDK17	-11.3759	50.8011	-4.68756	6.05632e-06	0.000134923	3.63541
PP2D1	-0.788871	1.3516	-4.68756	6.0564e-06	0.000134923	3.63539
PINX1	5.41542	17.1724	4.68754	6.05689e-06	0.000134923	3.63532
FCGR1B	-3.74802	4.88494	-4.68505	6.12154e-06	0.00013597	3.62537
SLAMF8	-12.0709	22.5451	-4.685	6.1229e-06	0.00013597	3.62516
RIPK3	-4.83202	11.627	-4.68495	6.1241e-06	0.00013597	3.62498
SEL1L	-25.9171	89.5977	-4.68233	6.19304e-06	0.000137239	3.6145
CXCR6	-7.31887	13.4044	-4.68226	6.19488e-06	0.000137239	3.61422
UBE2S	66.5688	185.199	4.68174	6.20875e-06	0.000137396	3.61212
TMEM144	-2.19991	5.53133	-4.68113	6.22489e-06	0.000137602	3.60969
RP11-690P14	-0.349616	0.68216	-4.67924	6.27528e-06	0.000138564	3.60214
C14orf159	-8.05736	24.5638	-4.67834	6.29949e-06	0.000138947	3.59853
SNRPA	12.8905	72.2607	4.67673	6.34273e-06	0.000139748	3.59213
CORO2B	-0.894027	1.02932	-4.67595	6.36402e-06	0.000140064	3.58899
PTPRE	-6.024	19.6583	-4.6722	6.46641e-06	0.000142162	3.57404
HAVCR2	-12.5611	23.3105	-4.67192	6.47428e-06	0.00014218	3.57291
APLNR	-9.27487	13.3158	-4.67161	6.4828e-06	0.000142213	3.57167
SIK3	-4.95523	20.0029	-4.67014	6.52354e-06	0.000142951	3.56581
SP100	-11.2095	34.9426	-4.66735	6.6015e-06	0.000144503	3.55468
EPAS1	-47.8933	127.591	-4.66651	6.62525e-06	0.000144865	3.55132
KIAA0141	-7.80124	30.4779	-4.66503	6.66713e-06	0.000145623	3.54542
SPNS3	-0.448069	0.644251	-4.66452	6.6817e-06	0.000145784	3.54338
ADAMTSL4	-5.82396	11.2399	-4.66335	6.71479e-06	0.000146348	3.53875
ABR	-6.81167	30.3728	-4.66032	6.802e-06	0.000148088	3.52667
CHEK1	6.47212	19.7367	4.65558	6.94066e-06	0.000150944	3.50777
SLC22A15	-5.19312	11.8365	-4.65473	6.96575e-06	0.000151327	3.5044
CTD-2192J16	-2.92434	7.34465	-4.65392	6.98959e-06	0.000151682	3.5012
MYCT1	-5.49273	9.00338	-4.65332	7.00761e-06	0.000151909	3.49879
PHF1	-7.85116	31.7825	-4.65266	7.02715e-06	0.000152103	3.49618
TCTEX1D4	-2.54252	3.99419	-4.65246	7.03328e-06	0.000152103	3.49536
MED30	9.70923	40.3427	4.65226	7.03917e-06	0.000152103	3.49458
MRPS7	13.3916	61.2406	4.65161	7.05868e-06	0.000152336	3.49199
APAF1	-4.49051	20.607	-4.6514	7.06502e-06	0.000152336	3.49115
C21orf62	-0.426628	0.439841	-4.65114	7.07274e-06	0.000152339	3.49012
ECE2	5.66325	11.5967	4.65031	7.09781e-06	0.000152716	3.48681
TMEM2	-19.7926	60.1949	-4.64997	7.10802e-06	0.000152773	3.48547
CD72	-4.22877	6.56035	-4.64918	7.13201e-06	0.000153126	3.48231
PARVA	-16.8302	32.3265	-4.64838	7.15613e-06	0.000153317	3.47915
FIBIN	-18.0812	23.2509	-4.6483	7.15877e-06	0.000153317	3.47881
A2M	-263.215	383.087	-4.64813	7.16369e-06	0.000153317	3.47816
PPM1M	-5.30206	16.6771	-4.64695	7.19966e-06	0.000153923	3.47347
TSHZ3	-6.12115	12.7441	-4.64616	7.2241e-06	0.000154282	3.4703
PKD2	-12.4452	38.5012	-4.64578	7.23578e-06	0.000154369	3.46879
SERPINF1	-81.359	133.619	-4.64522	7.25296e-06	0.000154571	3.46657
MTMR3	-8.32103	46.5178	-4.64271	7.33054e-06	0.00015606	3.45661
HDC	-3.13187	4.44849	-4.64229	7.34355e-06	0.000156172	3.45495
POLR3GL	-8.33082	30.3333	-4.63994	7.41715e-06	0.000157571	3.44562
PLBD2	-11.354	42.92	-4.63911	7.44346e-06	0.000157964	3.4423
CHCHD5	1.93818	8.45837	4.638	7.47862e-06	0.000158544	3.43789
ABHD11	10.2059	28.3589	4.63591	7.54506e-06	0.000159784	3.42961
SELM	-21.088	39.7993	-4.63478	7.58123e-06	0.000160382	3.42514
TESPA1	-1.70648	2.51641	-4.63252	7.65443e-06	0.000161761	3.41614
ERMN	-2.38451	3.04914	-4.63035	7.72485e-06	0.000163078	3.40757
MIER1	-8.22671	40.3836	-4.62835	7.79079e-06	0.000164299	3.39962
BATF3	-1.38341	3.58232	-4.62691	7.83823e-06	0.000165126	3.39394
PRMT2	-7.77674	33.9059	-4.62653	7.85107e-06	0.000165224	3.39241
PTTG2	-1.26794	1.43836	-4.62608	7.86583e-06	0.000165352	3.39065
CCNA2	22.4487	71.6019	4.62585	7.8735e-06	0.000165352	3.38973
CRY2	-6.2927	23.1071	-4.62529	7.89232e-06	0.000165575	3.3875
TOM1	-6.31663	31.1738	-4.62393	7.93779e-06	0.000166308	3.38213
TACR1	-1.28432	2.44906	-4.62375	7.94377e-06	0.000166308	3.38142
HABP4	-4.45086	8.99526	-4.62193	8.00534e-06	0.000167424	3.37419
HPDL	7.41126	12.0449	4.61855	8.1205e-06	0.000169656	3.36083
CYP4V2	-4.18442	10.2125	-4.61754	8.15547e-06	0.000170211	3.35681
RNF125	-2.23206	3.94356	-4.61509	8.24038e-06	0.000171805	3.34712
STIP1	42.2317	164.687	4.61412	8.27393e-06	0.000172327	3.34332
CHRNA5	3.27669	6.79047	4.61181	8.35534e-06	0.000173843	3.33415
HSD11B1	-7.75885	10.1717	-4.61138	8.37059e-06	0.000173981	3.33245
UBE2T	24.5455	67.4259	4.61042	8.4044e-06	0.000174504	3.32868
MMRN2	-7.93123	18.8856	-4.60847	8.47403e-06	0.000175769	3.32096
RPUSD1	9.69464	37.5621	4.60751	8.50822e-06	0.00017606	3.31719
FAM20C	-11.7579	25.4354	-4.60738	8.51283e-06	0.00017606	3.31668
FPR3	-28.99	59.5768	-4.60731	8.51541e-06	0.00017606	3.3164
FLT3	-1.968	2.47022	-4.6071	8.52297e-06	0.00017606	3.31557
CNN3	-79.3935	215.33	-4.60492	8.60201e-06	0.000177511	3.30693
CENPM	7.0797	21.1615	4.60419	8.62845e-06	0.000177608	3.30406
PATL2	-1.86352	2.94043	-4.60418	8.6289e-06	0.000177608	3.30401
EOGT	-10.2997	29.7248	-4.60359	8.65044e-06	0.000177608	3.30168
TNFRSF4	-4.20271	9.82161	-4.60357	8.65103e-06	0.000177608	3.30162
CKS2	66.5895	194.003	4.60309	8.66847e-06	0.000177608	3.29973
ZCCHC24	-19.1333	23.6477	-4.60308	8.66894e-06	0.000177608	3.29968
CCDC71L	-13.5548	37.5424	-4.60266	8.68428e-06	0.000177608	3.29803
TMEM140	-14.4595	43.8693	-4.60254	8.68878e-06	0.000177608	3.29754
CLNK	-0.78178	1.0532	-4.60243	8.69275e-06	0.000177608	3.29712
DDR2	-34.4962	48.6547	-4.60238	8.69472e-06	0.000177608	3.29691
KIAA0513	-5.84586	13.7728	-4.6019	8.71218e-06	0.000177785	3.29503
YAF2	-2.35802	11.0251	-4.60098	8.74606e-06	0.000178296	3.2914
ARHGDIB	-89.8055	155.256	-4.60038	8.76824e-06	0.000178568	3.28903
ARHGAP25	-7.79417	16.0154	-4.59991	8.78558e-06	0.000178741	3.28718
MYADM	-26.0607	44.6212	-4.59745	8.87727e-06	0.000180424	3.27747
JAK2	-20.3815	34.836	-4.59687	8.89874e-06	0.000180678	3.27521
LIG4	-4.53295	20.3127	-4.59579	8.93962e-06	0.000181326	3.27092
POLK	-5.75492	20.3653	-4.59548	8.95122e-06	0.000181379	3.26971
PLEKHO1	-12.8483	24.8234	-4.5942	8.99947e-06	0.000182174	3.26468
FAM64A	9.16268	18.7506	4.5938	9.01466e-06	0.00018221	3.2631
RUVBL2	17.8846	78.0759	4.59368	9.0193e-06	0.00018221	3.26262
ITPR1	-16.2022	24.109	-4.59285	9.05081e-06	0.000182507	3.25936
SNX20	-3.9859	6.05338	-4.59277	9.0541e-06	0.000182507	3.25902
ADAMTS16	-3.93979	4.49906	-4.59235	9.06995e-06	0.000182507	3.25738
THBS3	-11.5218	31.2305	-4.59235	9.0702e-06	0.000182507	3.25736
NCAPH	17.0728	43.2466	4.58918	9.1921e-06	0.000184776	3.24487
CAMK2N1	-5.40546	8.74374	-4.58849	9.2185e-06	0.000185122	3.24219
CXorf23	-3.23751	10.3065	-4.58772	9.24868e-06	0.000185544	3.23913
BTD	-3.19569	10.9415	-4.58609	9.31208e-06	0.00018663	3.23274
GINS2	9.04873	24.2903	4.58567	9.32872e-06	0.000186778	3.23107
CCDC69	-23.5778	26.3474	-4.58531	9.34284e-06	0.000186875	3.22966
FOLR2	-20.5142	25.4613	-4.58278	9.44292e-06	0.00018869	3.21969
TMEM86A	-2.96835	7.20264	-4.58248	9.45464e-06	0.000188737	3.21853
SNX29	-5.86463	22.3163	-4.58215	9.46801e-06	0.000188818	3.21721
MLST8	4.4968	20.5416	4.58052	9.53306e-06	0.000189927	3.21081
HMHA1	-10.7369	21.6087	-4.57952	9.57332e-06	0.000190541	3.20687
MS4A4A	-15.4957	23.367	-4.57876	9.604e-06	0.000190791	3.20387
NOTCH2NL	-27.8963	95.9838	-4.57874	9.6048e-06	0.000190791	3.2038
KCTD12	-45.6561	71.6479	-4.57704	9.67341e-06	0.000191965	3.19714
CHFR	-4.73827	13.3579	-4.57641	9.699e-06	0.000192284	3.19467
KDR	-8.51754	23.2315	-4.57577	9.72549e-06	0.00019262	3.19212
CD226	-3.0417	5.03173	-4.57525	9.7467e-06	0.000192796	3.19008
PTTG1	29.2779	84.6814	4.57508	9.75348e-06	0.000192796	3.18943
POLR3K	5.2954	17.2842	4.57445	9.7792e-06	0.000192998	3.18697
C1orf63	-15.2711	53.1915	-4.57437	9.78285e-06	0.000192998	3.18662
MPHOSPH8	-10.9273	44.9503	-4.57402	9.79695e-06	0.000193088	3.18527
MS4A4E	-1.83174	1.90932	-4.57364	9.81263e-06	0.000193208	3.18378
PPP1R12C	-10.0264	26.0383	-4.57326	9.82856e-06	0.000193333	3.18226
STAT5B	-11.2086	47.4402	-4.57215	9.87448e-06	0.000194047	3.1779
SUN2	-20.5153	83.3632	-4.56986	9.96955e-06	0.000195725	3.16894
TCTEX1D1	-0.704605	1.05164	-4.56873	1.00171e-05	0.0001963	3.16449
USHBP1	-0.65896	1.2032	-4.5687	1.00183e-05	0.0001963	3.16438
PKNOX2	-0.518796	0.661683	-4.56814	1.00419e-05	0.000196457	3.16218
C11orf48	6.60673	30.0238	4.56791	1.00518e-05	0.000196457	3.16126
CDH23	-1.22589	1.80436	-4.56782	1.00555e-05	0.000196457	3.16092
IL1RL1	-4.12616	7.39492	-4.56737	1.00744e-05	0.000196635	3.15916
TXNDC15	-9.3081	36.2078	-4.56677	1.01001e-05	0.000196947	3.15678
VAV1	-7.77309	14.1896	-4.56641	1.01152e-05	0.000197051	3.15538
PAG1	-8.69713	26.7141	-4.56612	1.01275e-05	0.0001971	3.15425
SMAP2	-36.7336	78.5689	-4.56536	1.01597e-05	0.000197535	3.15128
CDKN3	14.8021	35.9677	4.56514	1.01694e-05	0.000197535	3.15039
RAD54L	7.86346	21.0494	4.56461	1.0192e-05	0.000197755	3.14831
FTO	-4.67668	19.7046	-4.56439	1.02014e-05	0.000197755	3.14745
KIF4A	11.8175	39.0935	4.56418	1.02101e-05	0.000197755	3.14665
GLRX	-4.81826	12.3846	-4.5629	1.02653e-05	0.000198633	3.14161
CC2D1B	-5.13892	26.5609	-4.56124	1.03371e-05	0.00019983	3.1351
PDRG1	12.9276	43.5386	4.5608	1.0356e-05	0.000200005	3.13338
NAGA	-10.2254	48.3896	-4.55971	1.04034e-05	0.000200728	3.12912
DEPDC1	10.2421	28.8313	4.55895	1.04365e-05	0.000201175	3.12614
HIST1H4D	217.805	544.672	4.55851	1.04561e-05	0.000201359	3.1244
RANBP1	16.1813	69.4968	4.55743	1.05031e-05	0.000202073	3.1202
HEYL	-4.40917	9.05192	-4.55461	1.0628e-05	0.000204275	3.10915
CXCL12	-15.9793	15.2101	-4.55439	1.06378e-05	0.000204275	3.10829
PEMT	5.75172	26.5833	4.55327	1.06881e-05	0.000205045	3.10388
HIST1H2AG	89.6553	253.249	4.55184	1.07522e-05	0.000205891	3.09829
CYTIP	-22.5647	39.4766	-4.55172	1.07576e-05	0.000205891	3.09782
C3	-149.504	169.809	-4.5516	1.07628e-05	0.000205891	3.09737
PUS7	19.311	52.68	4.5506	1.08083e-05	0.000206565	3.09343
HMCN1	-24.1005	29.3588	-4.54925	1.08691e-05	0.000207532	3.08818
FOXP3	-2.02354	4.70077	-4.54847	1.09051e-05	0.000207855	3.08509
PLK4	9.17884	26.7493	4.54843	1.09067e-05	0.000207855	3.08496
HSPG2	-41.5693	105.278	-4.54784	1.09337e-05	0.000208174	3.08264
TMEM69	9.67022	44.7755	4.54653	1.09938e-05	0.000209121	3.07752
NKTR	-12.8951	62.3008	-4.54602	1.10173e-05	0.000209371	3.07552
C11orf89	-1.22672	1.74159	-4.54531	1.105e-05	0.000209795	3.07275
WDR37	-4.78813	20.022	-4.54372	1.1124e-05	0.000211	3.06652
TOR1AIP1	-7.908	35.5661	-4.54336	1.11403e-05	0.000211111	3.06515
SGPP1	-11.989	35.3159	-4.54281	1.1166e-05	0.0002114	3.06299
C1QTNF5	-7.44051	15.0895	-4.54114	1.12442e-05	0.000212681	3.05647
ADCY7	-10.093	28.3011	-4.53995	1.13006e-05	0.000213331	3.05179
RP11-162A12	-0.541223	1.15873	-4.53991	1.13022e-05	0.000213331	3.05166
SASH3	-17.1979	28.3306	-4.53974	1.13103e-05	0.000213331	3.05099
KIF15	8.66835	22.2778	4.5395	1.13219e-05	0.00021335	3.05003
FTSJ2	9.52373	41.8831	4.5384	1.1374e-05	0.000214133	3.04574
CD180	-7.06988	11.0375	-4.53628	1.1475e-05	0.000215749	3.03748
ATP10A	-3.77653	6.6048	-4.53615	1.14812e-05	0.000215749	3.03697
C15orf57	-1.83787	7.50984	-4.53562	1.15066e-05	0.000216025	3.03491
PRR26	-3.69122	5.16951	-4.53474	1.15491e-05	0.000216564	3.03147
MAGEA3	49.8911	63.719	4.53458	1.15568e-05	0.000216564	3.03084
PARVB	-4.27773	12.0627	-4.53263	1.16515e-05	0.000218136	3.02322
ACAT2	14.6527	38.2046	4.53202	1.16812e-05	0.000218483	3.02084
PDGFRA	-28.2924	52.7454	-4.53165	1.16993e-05	0.000218483	3.01939
FAM26E	-2.63596	4.91406	-4.53158	1.17025e-05	0.000218483	3.01913
HIST1H2BI	196.638	514.041	4.53135	1.17139e-05	0.000218494	3.01822
TCN2	-14.9091	29.0488	-4.53032	1.17643e-05	0.000219231	3.01421
HRH2	-1.88994	3.17818	-4.52796	1.18806e-05	0.000221143	3.00502
AL136115	-4.23621	9.28806	-4.52779	1.18888e-05	0.000221143	3.00437
DNAJC3	-22.5261	95.3667	-4.52535	1.20108e-05	0.000223206	2.99484
COQ3	5.24165	20.0477	4.52466	1.20452e-05	0.00022364	2.99216
RP11-231C14	-3.36059	10.5172	-4.52216	1.21713e-05	0.000225773	2.98244
TMEM256	19.0958	82.2262	4.52176	1.21918e-05	0.000225945	2.98086
PTGIR	-1.61599	3.50395	-4.52114	1.22234e-05	0.000226324	2.97844
ARHGAP22	-1.25308	3.05914	-4.51882	1.23423e-05	0.00022827	2.9694
LRRC8C	-5.54193	17.7629	-4.51852	1.23573e-05	0.00022827	2.96826
NR3C1	-12.4755	61.5006	-4.51842	1.23625e-05	0.00022827	2.96787
SPRY3	-0.900045	2.17258	-4.51797	1.23856e-05	0.000228489	2.96612
GINS3	4.26832	16.3532	4.51763	1.24034e-05	0.00022853	2.96478
FAP	-26.7153	41.7992	-4.51749	1.24105e-05	0.00022853	2.96425
JAM2	-5.82121	6.99182	-4.51681	1.24457e-05	0.000228969	2.9616
CELF2	-12.0208	18.8563	-4.51657	1.24582e-05	0.00022899	2.96067
PRR7	2.77474	6.71764	4.51517	1.25313e-05	0.000230124	2.9552
FSTL1	-107.082	199.914	-4.51402	1.25912e-05	0.000231013	2.95075
C1QTNF2	-1.6379	2.41736	-4.50741	1.29421e-05	0.000237237	2.92506
NTHL1	5.23698	20.3642	4.50598	1.30198e-05	0.000238444	2.91948
ZNF808	-8.96081	27.0285	-4.50563	1.30384e-05	0.000238455	2.91815
ALKBH2	5.83369	19.5368	4.50538	1.30523e-05	0.000238455	2.91714
YPEL4	-1.24411	2.86706	-4.50531	1.30559e-05	0.000238455	2.91689
NUMB	-7.67324	35.876	-4.50493	1.30766e-05	0.000238618	2.91541
YWHAE	55.7079	290.595	4.50361	1.31484e-05	0.00023965	2.9103
KLRD1	-2.62662	4.36972	-4.50346	1.31569e-05	0.00023965	2.90969
IGSF6	-16.0393	29.1147	-4.50219	1.32265e-05	0.000240701	2.90476
SLC24A4	-0.327172	0.484957	-4.5019	1.32422e-05	0.00024077	2.90365
CRBN	-6.16371	22.7687	-4.49985	1.33554e-05	0.000242609	2.8957
USP25	-8.39727	37.5646	-4.4983	1.34416e-05	0.000243956	2.88969
DDX26B	-5.50251	17.1768	-4.49721	1.35026e-05	0.000244842	2.88547
ANAPC11	5.8536	29.3201	4.49693	1.35186e-05	0.000244912	2.88436
AMT	-2.35123	6.99651	-4.49623	1.35577e-05	0.0002454	2.88167
EMCN	-4.27722	6.16684	-4.49585	1.3579e-05	0.000245565	2.8802
FAM8A1	-9.48377	39.7903	-4.49483	1.36371e-05	0.00024594	2.87621
DNAJC1	-11.9184	48.854	-4.4947	1.36443e-05	0.00024594	2.87572
L2HGDH	5.67452	14.9607	4.49463	1.36479e-05	0.00024594	2.87547
TRAF6	-5.75766	24.9865	-4.49463	1.36484e-05	0.00024594	2.87543
IL13RA1	-27.1861	96.2162	-4.49402	1.36831e-05	0.000246344	2.87307
ACO1	-8.50425	27.7975	-4.49339	1.37188e-05	0.000246616	2.87064
SH3TC1	-6.5808	15.9046	-4.49332	1.37226e-05	0.000246616	2.87037
NHLRC4	-0.545204	1.13539	-4.49265	1.37607e-05	0.000246953	2.86779
WDR74	7.91959	35.4506	4.49256	1.37659e-05	0.000246953	2.86743
APOL6	-30.0384	72.8628	-4.49025	1.38983e-05	0.000249108	2.85849
MEF2A	-11.4391	53.5756	-4.48936	1.39499e-05	0.000249811	2.85503
AC132186	-0.560321	0.904473	-4.48884	1.39799e-05	0.000250126	2.85303
RPS6KA2	-4.28968	10.7368	-4.48692	1.40917e-05	0.000251904	2.84559
CBX7	-5.2139	9.93687	-4.48668	1.41056e-05	0.000251929	2.84466
EVI5	-4.92931	23.0663	-4.48629	1.41288e-05	0.000252121	2.84313
GIMAP2	-9.4458	17.543	-4.48524	1.419e-05	0.000252821	2.8391
DNAJC15	-11.8264	34.6978	-4.48519	1.41931e-05	0.000252821	2.83889
CHRD	-2.47332	3.74169	-4.4826	1.43463e-05	0.000254996	2.82887
POLR2H	20.9859	68.4332	4.48253	1.43503e-05	0.000254996	2.82861
SAC3D1	5.99162	20.1249	4.48237	1.43603e-05	0.000254996	2.82796
MAD2L1	8.72202	25.19	4.48227	1.43658e-05	0.000254996	2.8276
HLA-DPA1	-100.947	154.301	-4.48152	1.44106e-05	0.000255566	2.82469
SESTD1	-8.02625	19.601	-4.48085	1.44504e-05	0.000256048	2.82211
GHRL	-0.871938	1.60026	-4.47906	1.45584e-05	0.000257736	2.81516
CLEC2D	-11.788	22.202	-4.47809	1.46169e-05	0.000258544	2.81142
C9orf139	-0.494766	0.76575	-4.47643	1.47177e-05	0.000260027	2.805
LYSMD3	-6.41073	31.3533	-4.47628	1.47266e-05	0.000260027	2.80444
MRC1L1	-32.8072	48.7917	-4.47506	1.48011e-05	0.000261115	2.79973
STAT2	-55.5762	174.88	-4.47276	1.49431e-05	0.00026339	2.79082
2025-03-02	-13.9785	37.7114	-4.47119	1.50403e-05	0.000264871	2.78476
PTPLAD2	-4.72695	10.6361	-4.47047	1.50853e-05	0.000265433	2.78197
MRPL28	13.7891	66.603	4.46989	1.51215e-05	0.000265838	2.77974
CD37	-7.71861	11.9868	-4.46863	1.52001e-05	0.000266987	2.7749
COLEC12	-18.8896	22.117	-4.46801	1.5239e-05	0.000267438	2.77251
CD81	-22.0102	88.0674	-4.46699	1.53037e-05	0.000268085	2.76855
LILRB2	-5.76377	10.0261	-4.46679	1.53162e-05	0.000268085	2.76779
KIAA1107	-2.44205	5.86198	-4.46676	1.53181e-05	0.000268085	2.76768
SPN	-3.9138	6.45318	-4.46659	1.5329e-05	0.000268085	2.76701
ZNF211	-8.39877	22.7536	-4.46537	1.54065e-05	0.000269207	2.7623
C7orf71	-0.697856	1.00393	-4.46437	1.54702e-05	0.000270086	2.75845
AGAP10	-3.70139	10.6194	-4.46349	1.55268e-05	0.000270839	2.75505
NCF1	-5.52206	9.87813	-4.46304	1.55552e-05	0.000271101	2.75334
ZRSR1	-2.01333	5.32925	-4.46219	1.56103e-05	0.000271827	2.75004
GBGT1	-3.3223	7.55222	-4.46089	1.56939e-05	0.000273047	2.74505
FBXO45	11.6748	43.3752	4.46053	1.57177e-05	0.000273226	2.74364
WDR86	-2.414	4.45047	-4.46025	1.57359e-05	0.000273306	2.74256
TSPAN32	-0.881043	1.50391	-4.45956	1.57804e-05	0.000273844	2.73992
MAN1C1	-2.68183	3.65232	-4.45888	1.58251e-05	0.000274169	2.73728
SPCS3	-24.9745	97.9412	-4.45886	1.58263e-05	0.000274169	2.73721
HIST1H4A	103.538	214.298	4.45847	1.58521e-05	0.000274379	2.73569
NCAPG2	10.5272	34.4199	4.45773	1.59e-05	0.000274973	2.73288
CC2D2B	-0.391013	0.960354	-4.45695	1.59515e-05	0.000275627	2.72986
ZNF441	-4.78134	11.5788	-4.45663	1.59727e-05	0.000275758	2.72862
AC037459	-3.60332	4.52603	-4.45471	1.60994e-05	0.000277708	2.72124
CCNE2	8.88486	17.2326	4.45387	1.61556e-05	0.00027844	2.71799
DCLK2	-2.80558	4.05062	-4.45248	1.62484e-05	0.0002798	2.71264
SCARB2	-46.8532	179.408	-4.45179	1.62947e-05	0.000280357	2.70999
CD14	-63.3709	128.732	-4.45136	1.63234e-05	0.000280612	2.70835
TSHR	-0.850935	1.18396	-4.45099	1.63483e-05	0.0002808	2.70693
IL3RA	-6.80521	14.3997	-4.44983	1.64269e-05	0.000281911	2.70245
P2RX1	-3.39165	4.22326	-4.44924	1.6467e-05	0.000282359	2.70018
NMRAL1	7.8827	36.7377	4.44901	1.64822e-05	0.000282381	2.69931
DBF4	10.4878	32.0243	4.4473	1.6599e-05	0.00028414	2.69272
SLC5A9	-0.55745	0.646419	-4.44654	1.66511e-05	0.00028479	2.6898
C1R	-102.944	222.964	-4.445	1.6757e-05	0.000286147	2.68388
KCTD10	-8.54203	33.9461	-4.44498	1.67588e-05	0.000286147	2.68378
MRPL49	14.9456	73.0385	4.4439	1.68333e-05	0.000286806	2.67964
IGFLR1	-5.51591	12.7061	-4.44372	1.6846e-05	0.000286806	2.67894
ARHGAP1	-11.2454	49.8668	-4.44358	1.68557e-05	0.000286806	2.6784
GJA4	-6.42696	13.0926	-4.44347	1.68629e-05	0.000286806	2.67801
HIST2H3C	146.484	322.183	4.44339	1.68684e-05	0.000286806	2.6777
PSRC1	4.52061	12.7993	4.44121	1.70206e-05	0.000289149	2.66932
CDT1	6.47385	19.5813	4.44002	1.71045e-05	0.00029033	2.66473
ADAMTS6	-3.34711	6.17748	-4.43833	1.72238e-05	0.000292109	2.65825
ZNF132	-2.85375	4.84442	-4.43767	1.72706e-05	0.000292658	2.65571
PLA2G4C	-2.69762	5.18289	-4.43574	1.74083e-05	0.000294743	2.6483
LPXN	-16.9811	32.2419	-4.43516	1.74498e-05	0.000295199	2.64608
MXRA5	-90.9699	136.699	-4.43371	1.75541e-05	0.000296715	2.64052
SCIMP	-3.28311	4.68721	-4.43327	1.75858e-05	0.000297001	2.63884
TFEC	-6.81723	9.31874	-4.43118	1.77378e-05	0.000299318	2.63081
RUNX1	-10.7413	31.4058	-4.42882	1.79103e-05	0.000301977	2.62178
CREBL2	-14.6131	55.465	-4.42784	1.79828e-05	0.000302946	2.61801
HLA-DPB1	-98.1091	164.251	-4.42727	1.80248e-05	0.0003034	2.61583
P2RY13	-4.98308	7.54451	-4.42657	1.80772e-05	0.000304028	2.61313
ICAM3	-10.5262	21.47	-4.42536	1.81671e-05	0.000305287	2.6085
C10orf11	-0.922446	1.75173	-4.42418	1.82553e-05	0.000306513	2.60398
LCP1	-81.7419	161.492	-4.4233	1.83211e-05	0.000307362	2.60062
TREML1	-0.697322	1.05449	-4.42178	1.84362e-05	0.000309035	2.59479
PIGU	10.3231	39.3396	4.41993	1.85767e-05	0.000311058	2.5877
PGPEP1	-4.03409	9.4412	-4.41978	1.85877e-05	0.000311058	2.58715
SYTL3	-5.82338	13.4374	-4.41887	1.86573e-05	0.000311964	2.58367
TBCEL	-7.95243	22.5885	-4.41848	1.86871e-05	0.000312205	2.58217
HRASLS	5.69474	6.67199	4.41785	1.87358e-05	0.000312759	2.57975
CSGALNACT1	-8.66432	17.1671	-4.41612	1.88688e-05	0.000314719	2.57315
EME1	4.5409	13.1644	4.41495	1.89594e-05	0.000315969	2.56868
TNFSF13	-13.4052	32.4681	-4.41425	1.90141e-05	0.00031662	2.56599
AC132872	-3.08604	6.55719	-4.41396	1.90368e-05	0.000316736	2.56488
CLK4	-6.33891	20.9195	-4.41229	1.91678e-05	0.000318446	2.55849
GRIK1	-0.442392	0.8	-4.41212	1.91808e-05	0.000318446	2.55785
CD163	-77.4613	106.225	-4.412	1.91904e-05	0.000318446	2.55739
TM4SF18	-2.45172	6.03276	-4.41184	1.92027e-05	0.000318446	2.55679
ITGB2	-24.166	43.546	-4.40952	1.93862e-05	0.000321172	2.54792
BMP7	28.6814	45.8287	4.40923	1.94097e-05	0.000321172	2.54679
ATXN1	-9.02681	33.4899	-4.40916	1.94148e-05	0.000321172	2.54655
ARHGAP6	-1.53499	1.98796	-4.4089	1.94353e-05	0.000321248	2.54556
SHMT2	22.6271	94.9117	4.40868	1.94535e-05	0.000321286	2.54469
CEP55	23.1266	70.4961	4.40751	1.95465e-05	0.000322557	2.54024
SLC15A4	-4.49699	24.999	-4.40701	1.95866e-05	0.000322954	2.53833
SIGLEC6	-1.29049	2.04883	-4.40604	1.96644e-05	0.000323973	2.53463
NOP56	33.0794	127.586	4.4053	1.97243e-05	0.000324694	2.5318
MNDA	-16.1204	32.3377	-4.40445	1.97935e-05	0.000325568	2.52853
GRK5	-9.38124	25.7193	-4.40399	1.98303e-05	0.000325909	2.5268
AC145676	-1.28994	1.64053	-4.40318	1.98963e-05	0.000326726	2.5237
TKT	49.1149	128.608	4.40289	1.99196e-05	0.000326843	2.52261
FZD4	-11.3194	17.318	-4.39848	2.02825e-05	0.000332527	2.50578
SIGLEC5	-0.737721	1.27281	-4.39738	2.03741e-05	0.000333699	2.50157
FBXL17	-3.54148	12.7217	-4.39722	2.0387e-05	0.000333699	2.50098
ABI3BP	-9.74899	8.26461	-4.3965	2.04473e-05	0.000334414	2.49823
KRT18	85.3613	202.062	4.39528	2.05495e-05	0.000335591	2.49358
NEIL3	4.31382	13.0031	4.39524	2.05525e-05	0.000335591	2.49344
ZCWPW2	-0.45214	0.775046	-4.39478	2.05916e-05	0.000335957	2.49167
TMEM217	-0.648931	1.6445	-4.39416	2.06435e-05	0.000336532	2.48933
TMEM175	-3.11635	12.9457	-4.39318	2.07264e-05	0.000337611	2.48559
CHTF18	7.50868	22.973	4.39189	2.08363e-05	0.000339127	2.48066
MOB3A	-7.10127	30.396	-4.391	2.09118e-05	0.00033996	2.47729
FGL2	-69.6317	78.6296	-4.39089	2.09211e-05	0.00033996	2.47687
USP15	-8.74553	54.5839	-4.38943	2.10466e-05	0.000341724	2.4713
ITK	-6.22277	8.53055	-4.38814	2.11574e-05	0.000343247	2.4664
FUT4	-3.35193	9.57539	-4.38726	2.12336e-05	0.000343981	2.46305
ANAPC7	11.1059	52.6923	4.38715	2.1243e-05	0.000343981	2.46264
C10orf32	-4.90609	19.444	-4.38703	2.12538e-05	0.000343981	2.46216
MSRB2	-6.93094	19.4793	-4.38399	2.15194e-05	0.000348001	2.45058
ZNF852	-1.80118	6.42418	-4.38308	2.1599e-05	0.000349009	2.44714
PBK	26.5241	44.397	4.3825	2.16505e-05	0.000349561	2.44492
GAPT	-3.36121	4.13254	-4.38215	2.16816e-05	0.000349782	2.44359
RBM43	-2.97318	8.88499	-4.3801	2.18631e-05	0.000352429	2.43581
TCEAL7	-4.27168	6.68603	-4.37988	2.1883e-05	0.000352468	2.43497
STAC3	-1.51507	3.34507	-4.37954	2.19132e-05	0.000352673	2.43368
ZNF225	-1.78953	5.59855	-4.37799	2.20522e-05	0.000354627	2.42779
FXR2	6.59197	40.1308	4.3774	2.21049e-05	0.000355191	2.42557
C21orf49	-0.324418	0.545719	-4.37661	2.21769e-05	0.000356066	2.42253
GPR171	-4.65067	8.17147	-4.3745	2.23676e-05	0.000358841	2.41455
ANKDD1A	-1.40508	3.97774	-4.3703	2.2754e-05	0.00036475	2.39859
AC016586	-0.756822	1.3641	-4.36989	2.27923e-05	0.000365075	2.39702
COL6A2	-267.279	472.181	-4.36948	2.28303e-05	0.000365393	2.39547
FCER1G	-47.9661	102.203	-4.36674	2.30856e-05	0.000369187	2.38511
RP11-861L17	-2.31321	2.95015	-4.36564	2.31898e-05	0.000370498	2.38091
ZMYM5	-5.77943	25.0388	-4.36548	2.32043e-05	0.000370498	2.38033
N4BP2L1	-5.38541	10.7181	-4.36396	2.33483e-05	0.000372475	2.37456
COL6A3	-222.224	426.413	-4.36379	2.3365e-05	0.000372475	2.37389
CHKB	-9.96355	46.8231	-4.3624	2.34968e-05	0.00037428	2.36865
HIST1H3B	346.251	946.228	4.36205	2.35301e-05	0.000374514	2.36734
RARRES2	-47.7795	85.8917	-4.36134	2.35989e-05	0.000375046	2.36461
CTLA4	-9.20316	18.0781	-4.36132	2.36006e-05	0.000375046	2.36455
NOL11	12.79	62.1474	4.36004	2.3724e-05	0.000376709	2.35969
PHOSPHO1	-1.25307	2.3173	-4.35938	2.37877e-05	0.000377424	2.35719
TATDN1	4.59436	20.1497	4.35682	2.40358e-05	0.00038106	2.34752
PSTPIP1	-3.36281	6.44183	-4.35525	2.41896e-05	0.000383198	2.34158
CCDC36	-0.866558	1.45286	-4.35354	2.43585e-05	0.000385571	2.3351
MED15	-6.70151	26.0451	-4.35241	2.44704e-05	0.000387039	2.33083
C11orf21	-1.29083	1.94944	-4.35052	2.46593e-05	0.000389721	2.32366
CCR4	-6.19206	9.03602	-4.35015	2.46956e-05	0.00038999	2.32229
FAM159A	-1.11418	1.26968	-4.34926	2.47851e-05	0.000391098	2.31892
CD1D	-2.77181	4.21546	-4.34869	2.48424e-05	0.000391695	2.31677
HLA-E	-296.372	905.911	-4.34754	2.49591e-05	0.000392646	2.3124
HSPA12B	-3.33483	7.22407	-4.34748	2.49645e-05	0.000392646	2.3122
POLR2G	16.6011	89.5755	4.34733	2.49804e-05	0.000392646	2.31161
LAMB2	-39.9363	102.919	-4.34733	2.49805e-05	0.000392646	2.3116
PDGFB	-7.31352	17.0454	-4.34643	2.50718e-05	0.000393774	2.30821
RAC3	14.5821	23.7996	4.346	2.51154e-05	0.000394152	2.30659
MBNL2	-32.5921	99.1931	-4.34537	2.5179e-05	0.000394843	2.30423
KIF23	12.8105	42.0415	4.34327	2.53945e-05	0.000397912	2.29629
GALC	-6.46247	20.4761	-4.34178	2.55489e-05	0.000400022	2.29065
KIF26B	-7.73989	13.8792	-4.34139	2.55885e-05	0.000400331	2.2892
GRAPL	-1.20677	1.84027	-4.34067	2.56632e-05	0.000401189	2.28649
MACROD1	6.62397	17.834	4.34047	2.56844e-05	0.000401209	2.28572
TMEM14E	-23.0268	50.8311	-4.33876	2.5863e-05	0.000403687	2.27926
TBC1D1	-10.0263	27.3221	-4.33685	2.60642e-05	0.000406513	2.27205
HOXA2	-1.48478	2.95456	-4.33641	2.61103e-05	0.000406917	2.2704
ZFP36L2	-35.0651	98.6994	-4.33607	2.61458e-05	0.000407157	2.26914
GBA2	-11.6525	38.9117	-4.33584	2.61702e-05	0.000407222	2.26827
GABBR1	-3.87097	10.9338	-4.3352	2.62382e-05	0.000407825	2.26585
LCAT	-2.25843	6.84316	-4.3351	2.62494e-05	0.000407825	2.26545
DUSP22	-7.64114	27.4805	-4.33455	2.63073e-05	0.000408411	2.2634
CCNH	-8.82327	36.6209	-4.33346	2.64243e-05	0.000409913	2.25927
DNM3	-1.98322	3.53806	-4.33203	2.65777e-05	0.000411975	2.25388
NSUN5	7.98539	31.7795	4.33177	2.66053e-05	0.000412085	2.25291
C1orf109	4.21536	19.0895	4.331	2.66878e-05	0.000413047	2.25003
BBIP1	-3.55534	11.1202	-4.33001	2.67957e-05	0.000414399	2.24627
C3orf35	-0.616484	1.45565	-4.32971	2.68277e-05	0.000414577	2.24516
CTSS	-67.7384	127.172	-4.3294	2.68619e-05	0.000414787	2.24397
BET1L	-5.95869	32.2425	-4.32909	2.68957e-05	0.000414992	2.2428
ZNF708	-10.3024	21.3386	-4.32844	2.69657e-05	0.000415753	2.24038
FKBP4	73.3371	215.563	4.32743	2.70765e-05	0.000417143	2.23656
DOK2	-8.88297	15.8804	-4.32704	2.71187e-05	0.000417475	2.23511
S100Z	-0.297469	0.374993	-4.32671	2.71556e-05	0.000417725	2.23384
PLD4	-3.33878	4.11319	-4.32641	2.71889e-05	0.000417917	2.23271
METTL2A	5.20943	27.5395	4.32588	2.72469e-05	0.000417944	2.23072
ZFC3H1	-14.1409	56.4055	-4.32587	2.72479e-05	0.000417944	2.23069
EFCAB2	-0.750636	1.914	-4.32583	2.72527e-05	0.000417944	2.23052
YIPF5	-13.0506	55.5546	-4.3242	2.74318e-05	0.000420371	2.22442
PHC2	-14.3268	51.037	-4.32313	2.75516e-05	0.000421887	2.22036
GPR137B	-11.5174	45.3898	-4.32031	2.7867e-05	0.000426392	2.20977
CTD-2547L24	-1.0791	1.62949	-4.31996	2.7906e-05	0.000426633	2.20846
CD28	-4.65881	7.03063	-4.31979	2.7925e-05	0.000426633	2.20783
COL15A1	-49.2234	77.8453	-4.31933	2.79774e-05	0.000426706	2.20608
COX4I2	-2.10962	5.17512	-4.31924	2.79874e-05	0.000426706	2.20575
SYDE1	-7.02589	14.9458	-4.31916	2.79966e-05	0.000426706	2.20545
CCDC107	-8.40229	19.9557	-4.319	2.80143e-05	0.000426706	2.20486
IL7R	-39.283	77.5392	-4.31861	2.8059e-05	0.000427063	2.20337
ZNF654	-5.91165	24.1888	-4.31575	2.83843e-05	0.000431395	2.19264
HOXB4	-2.27476	5.32165	-4.31574	2.83863e-05	0.000431395	2.19257
EDNRA	-12.8269	25.3542	-4.31451	2.85268e-05	0.000433204	2.18798
DVL2	7.50281	33.7258	4.31281	2.87235e-05	0.000435863	2.18158
STAM2	-5.52393	31.9103	-4.31094	2.89402e-05	0.000438821	2.17458
B4GALNT3	24.3194	46.1962	4.31026	2.90203e-05	0.000439705	2.17201
HMBS	2.85218	10.2297	4.30953	2.91059e-05	0.000440672	2.16927
UNC5C	-2.29753	3.17144	-4.30882	2.91893e-05	0.000441566	2.1666
MRPL14	31.5689	129.466	4.30854	2.92225e-05	0.000441566	2.16554
MICAL2	-17.2801	34.7431	-4.30847	2.92306e-05	0.000441566	2.16529
MRPL53	9.39554	47.3062	4.30807	2.92774e-05	0.000441942	2.1638
SSPN	-8.10893	15.3879	-4.30584	2.95418e-05	0.000445274	2.15543
MMP2	-201.279	347.889	-4.30584	2.95423e-05	0.000445274	2.15541
MTHFD2	24.9768	92.4102	4.30556	2.95749e-05	0.000445433	2.15439
GOLGA8Q	-1.40652	2.69563	-4.30438	2.97157e-05	0.000447219	2.14997
CCDC170	-1.15918	2.12771	-4.30334	2.98411e-05	0.000448773	2.14605
C15orf27	-0.676816	1.64163	-4.30175	3.00322e-05	0.00045131	2.1401
TCEANC	-0.889789	2.56009	-4.30124	3.00944e-05	0.000451701	2.13818
NME1-NME2	62.5785	314.614	4.30117	3.0103e-05	0.000451701	2.13791
ARSA	-9.06495	39.9662	-4.30008	3.0235e-05	0.000453346	2.13384
IRF8	-12.1564	17.377	-4.29906	3.03593e-05	0.000454871	2.13002
ALPK3	-2.63064	4.64001	-4.29713	3.05956e-05	0.000458072	2.1228
PSAP	-394.491	1410.61	-4.29552	3.07946e-05	0.000460708	2.11677
FAM160B1	-7.80386	35.9529	-4.295	3.08595e-05	0.000461205	2.11481
ENOX1	-1.92723	2.5419	-4.29489	3.08734e-05	0.000461205	2.11439
PNPLA7	-0.485146	1.09278	-4.29411	3.097e-05	0.000462305	2.11149
LILRA1	-0.78321	1.22213	-4.29337	3.10619e-05	0.000463334	2.10873
ATF6	-10.7976	60.5856	-4.29292	3.11189e-05	0.000463842	2.10702
PTPN18	-6.06622	20.069	-4.29269	3.11478e-05	0.00046393	2.10616
P2RY8	-4.78002	6.66447	-4.2921	3.12212e-05	0.00046468	2.10397
BEAN1	-0.384985	0.712306	-4.29062	3.14083e-05	0.000467121	2.09841
PJA2	-35.5217	155.261	-4.28996	3.14913e-05	0.00046801	2.09595
RAI2	-3.28161	4.74485	-4.28961	3.15355e-05	0.000468071	2.09465
OSTM1	-8.76256	37.1588	-4.28956	3.15418e-05	0.000468071	2.09446
TRIAP1	7.99308	40.7266	4.28682	3.18913e-05	0.000472909	2.08421
2025-09-01	-3.54208	5.01664	-4.28653	3.1928e-05	0.000473107	2.08313
TBRG1	-4.91092	22.8377	-4.28568	3.20377e-05	0.000474305	2.07994
ZNF621	-4.21193	18.2349	-4.28553	3.20565e-05	0.000474305	2.0794
AC139426	-0.612434	1.1834	-4.28535	3.20794e-05	0.000474305	2.07873
FCGR2A	-34.4833	76.1878	-4.28515	3.21051e-05	0.000474338	2.07799
EFTUD2	9.19815	55.3037	4.28492	3.21357e-05	0.000474442	2.0771
ABL1	-12.6286	53.123	-4.28418	3.22307e-05	0.000475497	2.07436
IMPA2	34.5333	81.9078	4.28354	3.23142e-05	0.00047638	2.07195
SLFN12L	-6.37	8.59292	-4.28027	3.274e-05	0.000482306	2.05977
NUCB1	-26.2075	139.927	-4.28	3.27767e-05	0.000482495	2.05872
TRMT112	43.912	198.867	4.27897	3.29122e-05	0.000484136	2.05489
CDC42SE2	-12.9552	47.6716	-4.27865	3.29537e-05	0.000484393	2.05371
EPB41L3	-7.90801	16.6519	-4.27775	3.30736e-05	0.000485802	2.05033
OLFML2B	-25.1463	43.3899	-4.27727	3.31375e-05	0.000486387	2.04854
SHE	-2.32525	4.11621	-4.27691	3.31845e-05	0.000486722	2.04722
MLKL	-5.80972	19.1596	-4.27618	3.32823e-05	0.000487802	2.04448
TAGAP	-11.2641	19.7629	-4.27425	3.35408e-05	0.000491235	2.03728
CD300A	-6.92547	16.0273	-4.27356	3.36343e-05	0.000492246	2.0347
ITGB7	-6.12421	12.9464	-4.27325	3.36756e-05	0.000492494	2.03355
KCNRG	-4.84766	12.3991	-4.27272	3.37474e-05	0.000493186	2.03157
TSR1	14.9394	74.5328	4.27089	3.39954e-05	0.000496452	2.02476
FBXO38	-4.81273	29.321	-4.26929	3.42146e-05	0.000498976	2.01878
RP11-701P16	-2.73309	3.19762	-4.26926	3.42178e-05	0.000498976	2.0187
HIST1H4C	171.598	495.064	4.26702	3.45265e-05	0.000503114	2.01034
ZNF662	-2.1777	3.51351	-4.26665	3.45779e-05	0.0005035	2.00896
NUTM2A	-1.57762	3.62871	-4.2659	3.4682e-05	0.000504459	2.00616
CAMK2A	-0.919954	1.30003	-4.26581	3.46937e-05	0.000504459	2.00585
CD163L1	-7.43681	13.5167	-4.26517	3.47834e-05	0.000505398	2.00345
HSD17B14	-3.39864	7.56146	-4.26432	3.49021e-05	0.000506758	2.00028
COG6	-3.57531	15.924	-4.26347	3.50212e-05	0.000508121	1.99711
NXT1	16.04	70.4947	4.26292	3.5098e-05	0.000508654	1.99507
ARID5A	-12.9069	30.4131	-4.26284	3.51082e-05	0.000508654	1.9948
SPR	17.3998	60.3002	4.26261	3.51418e-05	0.000508774	1.99391
VMP1	-147.518	573.025	-4.26179	3.52568e-05	0.000510074	1.99087
CCDC149	-1.97346	5.11656	-4.26058	3.54284e-05	0.000512189	1.98636
RUVBL1	12.8933	47.3716	4.25878	3.56843e-05	0.000515519	1.97966
APOL3	-10.3888	18.4189	-4.25821	3.57647e-05	0.000516311	1.97757
CNEP1R1	-2.85632	16.21	-4.25752	3.58638e-05	0.00051737	1.975
KIF22	21.4485	71.0291	4.25723	3.59048e-05	0.00051737	1.97393
CYBRD1	-39.6743	80.1241	-4.25716	3.5915e-05	0.00051737	1.97367
LY86	-5.35133	8.99373	-4.25662	3.59936e-05	0.000518133	1.97164
HIST1H3A	89.5773	201.761	4.25526	3.61895e-05	0.000520583	1.96659
HIST1H2AB	77.9512	221.3	4.2548	3.62561e-05	0.000520946	1.96488
NAALADL1	-1.13275	2.33727	-4.25473	3.62664e-05	0.000520946	1.96461
GALT	-2.43087	8.54031	-4.25278	3.65493e-05	0.000524635	1.95739
TRAF3IP3	-7.65796	12.3204	-4.25254	3.65853e-05	0.000524779	1.95647
GRAP2	-2.02291	3.32838	-4.25108	3.67981e-05	0.000527458	1.95108
TFRC	196.63	381.181	4.24933	3.70564e-05	0.000530782	1.94458
PRKCQ	-4.54692	8.53312	-4.24817	3.7228e-05	0.000532862	1.94028
E2F7	5.93939	17.2849	4.24708	3.73914e-05	0.000534822	1.93621
FUT8	-9.64895	28.6781	-4.24465	3.77547e-05	0.000539636	1.92722
LYAR	9.04406	37.21	4.24436	3.77996e-05	0.000539895	1.92611
COLQ	-0.834941	2.01683	-4.24206	3.81466e-05	0.000544219	1.91761
BHLHE22	-1.10499	2.08622	-4.242	3.81563e-05	0.000544219	1.91738
ZNF350	-4.40564	10.1901	-4.24122	3.82747e-05	0.000545523	1.9145
SNRNP40	9.53814	53.2914	4.24061	3.8368e-05	0.000546467	1.91223
PPP1R16B	-10.087	14.9845	-4.23921	3.85824e-05	0.000549133	1.90705
DENND5A	-12.413	43.885	-4.23821	3.87375e-05	0.000550951	1.90332
SF3B14	34.4468	182.704	4.23792	3.87822e-05	0.000551199	1.90225
CCDC141	-2.42341	2.74837	-4.23692	3.89374e-05	0.000552767	1.89854
HLA-DRA	-935.874	1675.06	-4.2367	3.89701e-05	0.000552767	1.89776
NUF2	10.5344	31.0973	4.23668	3.89747e-05	0.000552767	1.89765
TRUB2	10.6349	48.5403	4.23548	3.91612e-05	0.000555022	1.89321
HERC1	-14.328	67.2308	-4.23452	3.93107e-05	0.000556749	1.88967
CD209	-5.5231	7.62673	-4.23404	3.93865e-05	0.000557432	1.88788
ZNF792	-3.5535	10.2275	-4.23197	3.97122e-05	0.000561648	1.88022
SLC12A4	-6.94249	24.3451	-4.23147	3.97916e-05	0.000562113	1.87837
SLC25A5	158.14	705.164	4.23141	3.98008e-05	0.000562113	1.87815
PCDHGA11	-3.08659	6.9084	-4.23106	3.98568e-05	0.00056251	1.87684
FRMD3	-1.99925	2.50896	-4.23078	3.99008e-05	0.000562739	1.87582
GPC6	-15.4256	25.3351	-4.22992	4.00367e-05	0.00056426	1.87266
C1QB	-209.29	332.879	-4.22885	4.02088e-05	0.00056629	1.86867
AC008964	-12.9643	15.5478	-4.22835	4.02886e-05	0.000567019	1.86683
EPC1	-4.33	18.1872	-4.22775	4.03836e-05	0.000567933	1.86464
MTFR2	2.88312	9.44034	4.22759	4.04098e-05	0.000567933	1.86403
EZH2	14.9439	41.8265	4.22592	4.06801e-05	0.000571334	1.85784
TPI1	224.022	950.107	4.22552	4.07441e-05	0.000571444	1.85638
STX11	-7.58186	20.1932	-4.22552	4.07446e-05	0.000571444	1.85637
OSBPL8	-14.3671	87.1983	-4.2249	4.08452e-05	0.000572457	1.85407
CX3CR1	-0.880627	1.41575	-4.22406	4.09813e-05	0.000573966	1.85098
DCN	-163.16	281.63	-4.22348	4.10762e-05	0.000574896	1.84883
SLC17A5	-6.23093	23.8499	-4.22292	4.11681e-05	0.000575574	1.84676
MRPL38	6.26288	34.572	4.22283	4.11817e-05	0.000575574	1.84645
HLA-DRB1	-312.604	530.161	-4.22254	4.12301e-05	0.000575852	1.84536
GDPD5	-1.20026	2.67367	-4.2223	4.12697e-05	0.000576006	1.84446
PCSK7	-7.38528	15.9681	-4.21957	4.17196e-05	0.000581883	1.83439
AD000671	-0.904888	1.92809	-4.21922	4.17772e-05	0.000582284	1.83311
EMC6	12.0896	65.9619	4.2168	4.21811e-05	0.000587254	1.82416
RHOU	-8.95213	13.6776	-4.21662	4.22101e-05	0.000587254	1.82353
IFRD2	10.4063	40.5445	4.21656	4.22211e-05	0.000587254	1.82328
AC018755	-0.426164	0.851442	-4.21541	4.24135e-05	0.000589525	1.81906
UTP18	11.84	68.2207	4.21504	4.24763e-05	0.000589991	1.81768
HIST1H2BO	176.48	535.915	4.21463	4.25449e-05	0.000590537	1.81618
AC097381	-1.24592	2.19519	-4.21304	4.28148e-05	0.000593852	1.81031
KCNAB1	-1.48034	2.67713	-4.21283	4.28507e-05	0.000593852	1.80953
HERPUD1	-37.1289	100.296	-4.2127	4.2872e-05	0.000593852	1.80907
C1QA	-206.208	315.929	-4.21175	4.30352e-05	0.000595704	1.80554
HSH2D	-7.63537	11.3982	-4.21088	4.31835e-05	0.000597348	1.80234
TMEM204	-9.4419	22.2144	-4.20947	4.34253e-05	0.00060028	1.79715
PPP3CC	-7.02683	30.9507	-4.20927	4.34599e-05	0.000600347	1.79641
RGS22	-0.422389	0.452513	-4.20906	4.34968e-05	0.000600446	1.79562
ARF4	-42.1591	205.841	-4.20832	4.36236e-05	0.000601785	1.79292
MFSD1	-21.1039	89.112	-4.20562	4.40928e-05	0.000607843	1.78298
CSF3R	-9.43271	13.2626	-4.20509	4.41866e-05	0.000608719	1.78101
HIST2H4A	132.332	347.62	4.20446	4.42973e-05	0.000609829	1.77868
ABCC9	-11.7037	11.3589	-4.20311	4.45343e-05	0.000612673	1.77372
GAPDH	1028.35	3906.36	4.20161	4.47998e-05	0.000615906	1.7682
SIGLEC1	-9.24927	13.181	-4.19946	4.51819e-05	0.00062021	1.76031
HECTD2	-2.86824	9.52842	-4.19942	4.51895e-05	0.00062021	1.76015
TTC38	-3.92181	18.0072	-4.19933	4.5205e-05	0.00062021	1.75983
PHLDB1	-5.52654	13.2336	-4.19822	4.54049e-05	0.000622528	1.75574
CPZ	-3.33405	7.38761	-4.19796	4.54522e-05	0.000622753	1.75477
COL4A4	-4.685	4.75825	-4.19713	4.56005e-05	0.000624361	1.75174
RUNDC3B	-0.770134	1.47429	-4.19679	4.56629e-05	0.000624792	1.75047
ZNF831	-2.63158	3.19512	-4.19659	4.56989e-05	0.000624862	1.74974
CXorf65	-0.438389	0.564944	-4.19478	4.60262e-05	0.000628911	1.74311
KIT	-11.9416	15.9606	-4.19437	4.61013e-05	0.00062951	1.7416
SP110	-7.50035	21.8335	-4.19412	4.61475e-05	0.000629716	1.74067
GOLGA8K	-0.540553	0.818248	-4.19386	4.61943e-05	0.000629928	1.73973
SPC24	7.80308	25.4461	4.1923	4.64812e-05	0.000633413	1.73397
HDX	-1.16237	2.37749	-4.19179	4.6575e-05	0.000634262	1.7321
RAB4B	-2.96873	11.3456	-4.19152	4.66238e-05	0.000634498	1.73113
DAPK1	-10.1064	20.1684	-4.1909	4.67389e-05	0.000635636	1.72884
C5AR1	-9.04018	18.5991	-4.19044	4.68234e-05	0.000636357	1.72716
NBL1	-46.813	137.534	-4.19018	4.68728e-05	0.0006366	1.72618
INPP4A	-5.56402	20.3362	-4.18982	4.6939e-05	0.000637069	1.72487
CLMP	-29.108	54.6346	-4.18883	4.71219e-05	0.000638701	1.72126
RPGRIP1	-0.176443	0.27028	-4.18883	4.71225e-05	0.000638701	1.72125
DTX1	-1.38274	3.04135	-4.18794	4.72891e-05	0.000640529	1.71797
HIST1H3J	62.8898	163.756	4.18765	4.73437e-05	0.000640838	1.7169
CD6	-2.88392	4.60612	-4.1863	4.7597e-05	0.000643836	1.71194
SMPDL3A	-7.81402	24.9979	-4.18583	4.76852e-05	0.000644597	1.71022
TSPAN2	-7.71293	9.16714	-4.18389	4.8052e-05	0.00064912	1.70311
CYP2U1	-3.13654	6.52251	-4.18263	4.82918e-05	0.000651923	1.69848
TPSD1	-1.55767	2.0153	-4.18226	4.83625e-05	0.000652442	1.69712
VGLL3	-7.69695	11.9698	-4.18201	4.84091e-05	0.000652633	1.69623
IL10RB	-10.5714	54.4516	-4.1815	4.85064e-05	0.000653078	1.69437
MAP1LC3B	-9.47404	47.2853	-4.1815	4.85068e-05	0.000653078	1.69436
RASA1	-9.09599	49.9689	-4.18107	4.85896e-05	0.000653757	1.69277
ZNF611	-3.26384	11.8192	-4.18028	4.87413e-05	0.000655362	1.68988
HIST1H2AJ	223.798	650.803	4.17931	4.89274e-05	0.000657425	1.68634
CDC42EP3	-9.37958	22.1664	-4.1787	4.90452e-05	0.00065857	1.68411
TWIST1	-8.30109	16.7965	-4.17789	4.92034e-05	0.000660255	1.68112
C3orf49	-0.293026	0.453413	-4.1775	4.92784e-05	0.000660822	1.6797
CD5	-4.54134	7.49892	-4.17686	4.94029e-05	0.000662051	1.67736
OR1L4	-0.537242	0.675951	-4.17668	4.94389e-05	0.000662095	1.67668
ATHL1	-11.8435	30.507	-4.17508	4.97508e-05	0.000665829	1.67084
AGAP5	-2.7144	10.4979	-4.17482	4.98018e-05	0.00066607	1.66989
TNFAIP6	-36.5627	54.8454	-4.1724	5.02793e-05	0.000672011	1.66103
FAM214A	-10.1094	34.8679	-4.17191	5.03762e-05	0.000672861	1.65924
LAT	-2.38303	5.1349	-4.1717	5.04185e-05	0.00067298	1.65847
AL592284	-3.28378	7.44006	-4.17103	5.05511e-05	0.000674305	1.65603
PRKCB	-7.63014	9.21542	-4.17027	5.07024e-05	0.000675876	1.65325
IL2RG	-11.8124	20.4333	-4.16942	5.08733e-05	0.000677266	1.65013
ATP5G1	11.1024	49.4603	4.16932	5.08942e-05	0.000677266	1.64975
RAB20	-9.84349	26.1556	-4.16925	5.09074e-05	0.000677266	1.64951
CD3E	-6.87455	10.8706	-4.16898	5.0962e-05	0.000677546	1.64851
ABCA9	-4.42938	4.24967	-4.16814	5.1131e-05	0.000679345	1.64544
DGUOK	15.4259	72.6498	4.1663	5.15029e-05	0.000683837	1.63871
CCDC7	-1.8738	5.02103	-4.16587	5.15902e-05	0.000684546	1.63714
RHBDD1	-3.80101	18.3402	-4.16537	5.16912e-05	0.000685282	1.63532
RPS7	103.102	415.978	4.16526	5.17136e-05	0.000685282	1.63492
ITGBL1	-20.1099	23.0341	-4.16474	5.18195e-05	0.000686234	1.63302
ZNF491	-1.35659	2.10213	-4.16358	5.20575e-05	0.000688934	1.62877
SGCB	-11.9033	30.6656	-4.16318	5.2138e-05	0.000689547	1.62733
RBPJ	-11.529	50.5622	-4.16219	5.23428e-05	0.00069156	1.62369
LCN6	-0.380003	0.418336	-4.16211	5.23587e-05	0.00069156	1.62341
TREH	-0.571411	0.742101	-4.1605	5.26918e-05	0.000695504	1.61752
PAPSS2	-10.5965	28.752	-4.15947	5.29045e-05	0.000697856	1.61378
HIST1H3E	159.08	223.837	4.15914	5.29745e-05	0.000697867	1.61256
LIMCH1	-8.05974	13.0188	-4.15914	5.29746e-05	0.000697867	1.61256
SELP	-9.07092	13.1073	-4.15878	5.30485e-05	0.000697873	1.61126
HIST1H2BG	225.662	727.593	4.15868	5.30701e-05	0.000697873	1.61088
C8orf33	14.7256	56.6195	4.15864	5.30787e-05	0.000697873	1.61073
WSB1	-40.2173	144.514	-4.15784	5.32447e-05	0.0006996	1.60783
CHST15	-18.7812	61.3747	-4.15702	5.34165e-05	0.0007014	1.60484
MFAP3	-6.7409	40.474	-4.15675	5.34736e-05	0.000701694	1.60385
HHEX	-3.05063	6.05295	-4.15587	5.36588e-05	0.000703666	1.60064
ICT1	14.2664	67.6743	4.15555	5.37258e-05	0.000704087	1.59949
C1orf127	-0.179646	0.24828	-4.15532	5.37751e-05	0.000704276	1.59863
RIPK1	-10.073	51.883	-4.15501	5.38407e-05	0.000704678	1.5975
TSEN54	6.10443	28.8418	4.15474	5.3899e-05	0.000704827	1.5965
MMRN1	-10.2628	13.39	-4.15463	5.3922e-05	0.000704827	1.5961
PIK3AP1	-14.2851	30.8756	-4.15307	5.42523e-05	0.000708686	1.59043
TUBB4B	158.214	616.735	4.15235	5.44072e-05	0.00071025	1.58779
DPH3	-4.70743	21.2513	-4.15195	5.44922e-05	0.0007109	1.58634
FBLN1	-37.114	58.7351	-4.15136	5.46174e-05	0.000712073	1.58421
ZC3H12B	-0.80866	1.70821	-4.15016	5.48761e-05	0.000714983	1.57982
TRIM8	-13.3206	52.245	-4.14992	5.4929e-05	0.000715211	1.57893
TMEM150B	-1.35133	2.1561	-4.14768	5.54132e-05	0.000721051	1.57078
HLA-DMB	-28.8077	47.6212	-4.14618	5.57392e-05	0.000724821	1.56534
FGD4	-6.16244	23.4538	-4.14602	5.57748e-05	0.000724821	1.56475
PHLPP2	-2.27871	8.0649	-4.14494	5.60113e-05	0.000727426	1.56082
GTF2IRD1	7.57852	31.8017	4.1447	5.60652e-05	0.000727657	1.55993
CALD1	-116.624	193.255	-4.14417	5.61823e-05	0.000728709	1.55799
XKR8	-1.97728	9.23294	-4.14388	5.6246e-05	0.000729067	1.55694
RP11-166B2	-1.21997	3.3279	-4.1433	5.63734e-05	0.000730248	1.55484
TONSL	5.82132	16.9085	4.14225	5.66062e-05	0.000732795	1.55102
IL33	-25.0117	26.4426	-4.14152	5.67677e-05	0.000734102	1.54837
KIF18A	7.57158	22.665	4.14144	5.67853e-05	0.000734102	1.54809
KIAA1658	-2.0134	2.78913	-4.1413	5.68163e-05	0.000734102	1.54758
CPM	-6.60091	15.8894	-4.14017	5.707e-05	0.000736908	1.54345
ZNF275	-4.46379	16.1171	-4.13941	5.72398e-05	0.00073839	1.54069
C3orf80	-2.28915	4.91434	-4.13928	5.727e-05	0.00073839	1.5402
CCDC50	-17.1712	54.123	-4.13907	5.73164e-05	0.00073839	1.53945
C12orf61	-2.99959	7.15653	-4.139	5.73312e-05	0.00073839	1.53921
WBSCR16	9.60397	50.0592	4.13808	5.75386e-05	0.000740518	1.53586
TRIM52	-3.44342	12.8704	-4.13794	5.75697e-05	0.000740518	1.53536
LACTB	-7.07128	32.2518	-4.13581	5.80531e-05	0.000746034	1.5276
KLF9	-34.065	64.1923	-4.13572	5.80725e-05	0.000746034	1.52729
TTLL11	-1.77573	4.81943	-4.13493	5.82527e-05	0.000747873	1.52442
ZNF805	-8.74829	38.4624	-4.13353	5.85741e-05	0.000751521	1.51931
RP11-458D21	-7.16993	25.2114	-4.13256	5.87958e-05	0.000753887	1.51581
RNPC3	-5.50833	16.7107	-4.13177	5.89775e-05	0.000754989	1.51294
WDR54	5.51695	16.0029	4.13176	5.89803e-05	0.000754989	1.5129
HIST2H2AA4	708.518	2349.46	4.13166	5.9003e-05	0.000754989	1.51254
SOX15	24.2556	67.3125	4.13154	5.90315e-05	0.000754989	1.5121
LIMS1	-13.2598	58.7165	-4.13115	5.91227e-05	0.000755677	1.51066
SNPH	-2.00722	4.03676	-4.12938	5.95327e-05	0.000760436	1.50425
TIMP2	-49.0823	111.918	-4.12683	6.01283e-05	0.000767558	1.49502
CORO1A	-20.7397	37.3435	-4.12659	6.01855e-05	0.000767802	1.49414
SUV39H2	6.46905	25.3244	4.12537	6.04747e-05	0.000771004	1.48969
DIP2A	-4.65597	20.1621	-4.12335	6.09528e-05	0.000776609	1.48239
NXPH3	-1.10684	1.2699	-4.12187	6.1306e-05	0.000780616	1.47703
NUP205	29.4785	109.193	4.12082	6.15583e-05	0.000783336	1.47322
TRAPPC10	-5.74731	29.6283	-4.11895	6.20103e-05	0.00078859	1.46643
SSC5D	-2.52083	3.68616	-4.11808	6.22204e-05	0.000790296	1.46329
METTL7A	-18.4746	37.8773	-4.11807	6.22228e-05	0.000790296	1.46326
UTS2	-1.61806	2.39917	-4.11722	6.24304e-05	0.000792435	1.46017
ERN1	-6.60034	17.6611	-4.11644	6.26207e-05	0.00079435	1.45735
ORC5	8.63315	31.4847	4.11598	6.27324e-05	0.000795267	1.45569
TIMELESS	15.2464	52.1385	4.1153	6.28991e-05	0.000796503	1.45323
EBI3	-3.48523	5.68672	-4.11526	6.29088e-05	0.000796503	1.45309
ALS2CR12	-0.567808	1.54749	-4.11471	6.30444e-05	0.000797719	1.45109
FILIP1L	-36.2578	61.7367	-4.11412	6.31907e-05	0.000799069	1.44894
MAN2B2	-5.06684	22.1489	-4.11393	6.3238e-05	0.000799167	1.44825
BLNK	-5.81059	12.5214	-4.11326	6.34029e-05	0.000800466	1.44583
FLT3LG	-1.61182	4.81195	-4.11319	6.34202e-05	0.000800466	1.44558
NFAT5	-10.9571	51.5453	-4.11225	6.36517e-05	0.000802887	1.4422
NPR2	-3.35664	6.66531	-4.11148	6.3843e-05	0.000804371	1.43942
ZNF580	-2.73488	11.0376	-4.11146	6.38491e-05	0.000804371	1.43933
THEM6	19.3387	41.3286	4.11115	6.39262e-05	0.00080484	1.43821
USP4	-4.45861	28.3875	-4.10899	6.44677e-05	0.000810787	1.43039
HIST2H2BF	99.1399	238.106	4.10894	6.44789e-05	0.000810787	1.43023
ZNF546	-2.0605	4.84485	-4.10801	6.47148e-05	0.000812862	1.42684
SHOC2	-11.4034	76.7256	-4.10797	6.47244e-05	0.000812862	1.42671
ZBTB4	-9.31631	46.516	-4.10647	6.51042e-05	0.000816787	1.42128
ANKRD13A	-10.1511	50.1779	-4.10628	6.51505e-05	0.000816787	1.42062
LY6G5B	-2.48614	9.03416	-4.10625	6.51584e-05	0.000816787	1.42051
NEK2	12.6942	35.5997	4.10592	6.52427e-05	0.000817336	1.41931
NBPF10	-9.06915	34.8677	-4.10533	6.53928e-05	0.00081867	1.41718
TMEM110	-2.95765	13.9632	-4.10518	6.54304e-05	0.00081867	1.41665
GPR82	-3.30079	7.49494	-4.10431	6.56537e-05	0.000820752	1.41349
RBMS3	-6.74046	11.2381	-4.10421	6.5678e-05	0.000820752	1.41315
SLC46A2	-0.470991	0.844567	-4.10356	6.58457e-05	0.000822338	1.41078
ZNF83	-8.93195	26.1256	-4.10308	6.59694e-05	0.000823058	1.40904
GLOD4	7.62446	44.6996	4.10302	6.59849e-05	0.000823058	1.40882
CXCR3	-2.78485	3.54836	-4.10145	6.63891e-05	0.000827201	1.40316
F13A1	-66.9831	66.0187	-4.10141	6.6399e-05	0.000827201	1.40302
MFSD2A	9.71212	24.4052	4.10091	6.65287e-05	0.000828304	1.40121
C11orf34	-0.478121	0.765344	-4.10058	6.66132e-05	0.000828845	1.40004
RDH5	-1.17308	2.88898	-4.1003	6.66879e-05	0.000829263	1.399
C12orf23	-13.1956	47.7102	-4.09966	6.68531e-05	0.000830807	1.3967
RRBP1	-35.7915	157.778	-4.09922	6.69666e-05	0.000831369	1.39513
TBC1D10C	-5.30562	8.06497	-4.09917	6.69808e-05	0.000831369	1.39494
PDGFRL	-6.67848	10.3141	-4.09901	6.70221e-05	0.000831371	1.39436
EPB42	-0.416182	0.747693	-4.09755	6.74056e-05	0.000835615	1.38907
POFUT2	-3.70898	15.277	-4.09689	6.75774e-05	0.00083723	1.38671
BCL2L12	5.58817	24.5659	4.09261	6.8713e-05	0.000850777	1.37127
C19orf38	-1.81262	4.12911	-4.0922	6.88225e-05	0.00085161	1.36979
RNF130	-4.89592	17.3829	-4.09184	6.89172e-05	0.000852259	1.36852
PTPN22	-6.86254	12.0829	-4.09133	6.90537e-05	0.000853112	1.36668
PRKAR1A	-32.8537	183.831	-4.09127	6.90707e-05	0.000853112	1.36645
SSH1	-6.65601	30.9946	-4.09107	6.91248e-05	0.000853154	1.36573
PIK3IP1	-18.7185	48.2632	-4.09094	6.91587e-05	0.000853154	1.36527
SLC43A2	-3.96557	11.8625	-4.09058	6.92568e-05	0.000853842	1.36396
EFCAB13	-1.97515	5.24317	-4.09014	6.93751e-05	0.000854779	1.36238
DARC	-24.7182	26.564	-4.08818	6.9906e-05	0.000860795	1.35531
IKZF3	-14.2076	19.1942	-4.08679	7.02832e-05	0.000864911	1.35033
HIST2H3D	99.7466	186.056	4.0866	7.03362e-05	0.000865037	1.34963
SLC27A1	-2.11274	6.66359	-4.08563	7.0602e-05	0.000867317	1.34613
GYPC	-9.24343	16.2297	-4.08561	7.06075e-05	0.000867317	1.34606
POLR1C	9.27505	40.3818	4.08525	7.07064e-05	0.000868003	1.34476
AL139147	-2.98312	3.8498	-4.08424	7.09833e-05	0.000870872	1.34114
SLC25A30	-2.2074	10.3511	-4.08296	7.13367e-05	0.000874677	1.33654
NAA20	30.0955	120.3	4.08231	7.15168e-05	0.000875998	1.3342
SLC12A3	-0.217206	0.232609	-4.08226	7.15313e-05	0.000875998	1.33401
C10orf2	5.11	18.8731	4.08	7.21615e-05	0.000882927	1.32588
SPOCD1	-3.57237	4.94196	-4.07991	7.21846e-05	0.000882927	1.32559
GREM1	-183.471	321.482	-4.07929	7.23581e-05	0.000884514	1.32336
ZNF234	-3.86206	14.4162	-4.07811	7.26916e-05	0.000888052	1.3191
ITIH3	-0.394749	0.569132	-4.07766	7.28184e-05	0.000889063	1.31749
HPX	-0.270926	0.468404	-4.07735	7.29061e-05	0.000889595	1.31637
CBX3	26.5222	152.995	4.07694	7.30228e-05	0.000890481	1.31489
SEMA4D	-4.64736	13.915	-4.07655	7.31322e-05	0.000890813	1.3135
BUB1	13.4402	41.7906	4.07653	7.31383e-05	0.000890813	1.31342
SIGLEC11	-0.537193	0.602146	-4.07634	7.3191e-05	0.00089082	1.31276
TMOD2	-4.83815	12.299	-4.07622	7.32272e-05	0.00089082	1.3123
AGAP6	-5.41411	25.7452	-4.07565	7.33886e-05	0.000892246	1.31026
WDFY4	-7.18847	11.9213	-4.0752	7.35161e-05	0.000893258	1.30865
WISP1	-25.1852	46.0726	-4.07359	7.39747e-05	0.00089829	1.30289
ITGB3	-4.72836	6.84036	-4.07287	7.41821e-05	0.000900266	1.30029
CSTF2	13.0986	60.8474	4.07244	7.43058e-05	0.000900793	1.29875
NLRP12	-0.389983	0.538681	-4.07241	7.43148e-05	0.000900793	1.29864
HIST1H3F	211.682	644.642	4.07133	7.46255e-05	0.000903576	1.29477
DLL4	-2.75459	8.13883	-4.07103	7.47121e-05	0.000903576	1.2937
PYCR1	23.6043	62.1591	4.07103	7.47135e-05	0.000903576	1.29368
KCNE4	-5.96697	7.59347	-4.071	7.47234e-05	0.000903576	1.29356
PAGR1	12.0817	46.7881	4.07012	7.49771e-05	0.000906101	1.29042
HIST1H2AM	202.59	613.709	4.06835	7.54937e-05	0.000911797	1.28406
EDEM1	-14.6517	67.9363	-4.06781	7.56499e-05	0.000913138	1.28214
TLR9	-0.445082	0.68202	-4.06675	7.59628e-05	0.000916366	1.27832
ZNF329	-4.65836	12.7487	-4.06506	7.64604e-05	0.000921483	1.27227
HVCN1	-3.40471	6.11716	-4.065	7.64782e-05	0.000921483	1.27205
TRAK2	-11.8853	37.4843	-4.06449	7.66298e-05	0.000922758	1.27022
FAM127A	-29.1575	122.679	-4.06275	7.71472e-05	0.000928435	1.26398
STIL	6.88698	23.8602	4.06236	7.72637e-05	0.000929282	1.26259
ARMCX3	-17.3213	56.2345	-4.06192	7.73929e-05	0.000930282	1.26104
UBE2R2	-8.39983	42.1919	-4.06124	7.75978e-05	0.000931657	1.25859
KLHDC1	-1.94335	4.17691	-4.06124	7.75996e-05	0.000931657	1.25857
TRIM34	-4.62049	14.8456	-4.06053	7.781e-05	0.000933386	1.25606
ATP8A1	-6.09893	10.3858	-4.06045	7.78361e-05	0.000933386	1.25575
SIGLEC10	-10.6146	15.9899	-4.06028	7.78875e-05	0.000933447	1.25514
XCR1	-0.818849	1.1645	-4.05997	7.79803e-05	0.000934005	1.25403
S100B	-5.75573	10.0901	-4.05937	7.81609e-05	0.000935612	1.25189
PCDHGA2	-0.857594	1.21242	-4.05912	7.82371e-05	0.00093597	1.25099
FICD	-2.38129	8.47457	-4.05853	7.84143e-05	0.000937533	1.24889
FBXL5	-21.7261	106.904	-4.05783	7.86266e-05	0.000939516	1.24639
ST6GALNAC6	-7.73315	29.5309	-4.05542	7.93627e-05	0.000947501	1.23776
ABCA6	-6.36007	6.60262	-4.05534	7.93888e-05	0.000947501	1.23745
PPAPDC3	-1.80478	2.72118	-4.05403	7.97895e-05	0.000951721	1.23279
CKMT2	-1.62783	2.8037	-4.05382	7.98562e-05	0.000951954	1.23202
NUP88	8.72751	42.6563	4.05309	8.00804e-05	0.000954063	1.22942
SLC25A39	22.2472	120.467	4.05236	8.03069e-05	0.000956197	1.2268
VSIG4	-32.9601	44.3313	-4.05164	8.053e-05	0.000958144	1.22424
ZCCHC6	-17.013	79.1159	-4.05153	8.05654e-05	0.000958144	1.22383
LDLRAD4	-5.11496	9.17365	-4.05126	8.0647e-05	0.00095855	1.22289
OR1L6	-0.265901	0.375289	-4.05092	8.07539e-05	0.000959255	1.22166
IGDCC4	-1.49108	3.61558	-4.05057	8.08636e-05	0.000959913	1.22041
MYRIP	-0.878913	1.36846	-4.05044	8.09044e-05	0.000959913	1.21994
PLCD4	-1.46249	3.04992	-4.05017	8.09886e-05	0.000960045	1.21898
SLC30A4	-3.42656	13.9198	-4.0501	8.10107e-05	0.000960045	1.21872
KLC1	-18.0969	96.3034	-4.04954	8.11856e-05	0.000960568	1.21673
POLA2	5.89685	22.8075	4.04945	8.12133e-05	0.000960568	1.21641
RGS5	-29.6159	55.6509	-4.04943	8.1221e-05	0.000960568	1.21632
C12orf55	-1.12412	1.73925	-4.04935	8.12452e-05	0.000960568	1.21605
FAM126B	-4.5976	23.9487	-4.04874	8.14357e-05	0.000962258	1.21388
ZC3H13	-7.66195	35.2046	-4.04833	8.15638e-05	0.000963207	1.21242
NOLC1	29.3085	146.567	4.04722	8.19154e-05	0.000966793	1.20844
TSSK4	-2.21235	5.12458	-4.04684	8.20341e-05	0.000967628	1.2071
FBLN2	-44.3934	92.9543	-4.04654	8.21289e-05	0.000968181	1.20603
ACSS2	7.67588	34.5494	4.04596	8.23155e-05	0.000969814	1.20393
MEDAG	-23.8537	26.9305	-4.04574	8.23835e-05	0.000970049	1.20316
MN1	-5.269	8.64936	-4.04495	8.2636e-05	0.000972336	1.20033
RASSF3	-19.7948	40.0626	-4.04483	8.26741e-05	0.000972336	1.1999
NICN1	-3.30176	12.0616	-4.04445	8.27953e-05	0.000973194	1.19855
FLT4	-1.73211	5.11765	-4.04401	8.29355e-05	0.000974274	1.19698
IDO2	-0.345327	0.434176	-4.04357	8.30747e-05	0.000975342	1.19543
SEPP1	-60.8483	107.801	-4.04155	8.37249e-05	0.000982405	1.18821
OSCAR	-2.2858	5.12287	-4.04054	8.40527e-05	0.000985678	1.18459
HIST1H4L	114.186	233.036	4.04037	8.41065e-05	0.000985736	1.184
KLHL13	6.53082	14.7204	4.03897	8.45602e-05	0.000990478	1.17902
COPS6	16.4725	82.8055	4.03852	8.47083e-05	0.000991637	1.1774
PIWIL4	-1.47352	3.24849	-4.03829	8.47848e-05	0.000991958	1.17656
MRPS26	31.6963	115.299	4.03756	8.50228e-05	0.000994166	1.17396
ACOX2	-2.19228	2.84173	-4.03488	8.59043e-05	0.00100389	1.16442
CCDC80	-120.931	123.747	-4.03442	8.60566e-05	0.00100509	1.16278
NRROS	-2.91658	6.03141	-4.03389	8.62304e-05	0.00100654	1.16091
RASGRP2	-3.81237	4.69513	-4.03191	8.6892e-05	0.00101367	1.15383
SNCA	-3.26423	6.32253	-4.03154	8.7015e-05	0.00101452	1.15252
LMBRD1	-14.1409	63.7099	-4.02937	8.77429e-05	0.00102242	1.14481
NT5C	18.4475	80.1185	4.0289	8.79021e-05	0.00102368	1.14313
COTL1	-11.2861	34.283	-4.02779	8.82765e-05	0.00102719	1.1392
SHFM1	9.12789	37.8621	4.02771	8.83052e-05	0.00102719	1.1389
NDUFS5	107.673	588.89	4.02747	8.83867e-05	0.00102755	1.13805
ZAP70	-4.94814	7.70146	-4.02723	8.84696e-05	0.00102792	1.13718
ATP2A3	-8.15177	15.3639	-4.02664	8.86691e-05	0.00102964	1.13509
ITGAL	-8.59446	13.2638	-4.02576	8.89702e-05	0.0010321	1.13196
RGL1	-11.4837	29.4086	-4.02572	8.89826e-05	0.0010321	1.13183
HDAC9	-3.88447	7.49437	-4.02517	8.91718e-05	0.0010337	1.12986
CENPN	6.64253	28.6828	4.02498	8.92362e-05	0.00103385	1.12919
EPSTI1	-22.3807	44.3804	-4.02459	8.93693e-05	0.00103427	1.12781
PRDM2	-5.70033	28.8981	-4.02458	8.93748e-05	0.00103427	1.12776
HIST1H1B	388.717	1091.99	4.02393	8.95987e-05	0.00103626	1.12544
SNAI3	-1.46316	3.42634	-4.02307	8.98939e-05	0.00103908	1.1224
KCNG2	-0.731467	1.29908	-4.02147	9.0447e-05	0.00104488	1.11672
CTSL	-69.0003	191.403	-4.01957	9.11082e-05	0.00105191	1.10998
PDGFRB	-47.814	114.323	-4.01935	9.1186e-05	0.00105221	1.10919
SLC25A53	-0.748579	2.39874	-4.01858	9.14573e-05	0.00105474	1.10644
ARHGEF17	-7.18165	19.9465	-4.01824	9.15773e-05	0.00105552	1.10523
CAMTA2	-3.07372	12.7161	-4.0174	9.18715e-05	0.00105829	1.10226
LOXHD1	-0.164239	0.267233	-4.01725	9.1923e-05	0.00105829	1.10174
BIN1	-4.31725	12.8459	-4.01543	9.25689e-05	0.00106459	1.09526
TLR8	-6.66996	9.79778	-4.01541	9.25757e-05	0.00106459	1.09519
KLHL3	-1.64386	4.58264	-4.01453	9.28902e-05	0.0010676	1.09205
MFSD3	9.52383	30.9889	4.01152	9.39658e-05	0.00107929	1.0814
RPS21	204.61	663.539	4.01139	9.40137e-05	0.00107929	1.08093
SCML4	-1.72549	2.05331	-4.01119	9.40841e-05	0.00107948	1.08024
CHPF2	-14.2727	71.1784	-4.01065	9.42818e-05	0.00108113	1.07829
SLAMF6	-8.91829	12.0198	-4.01025	9.44261e-05	0.00108217	1.07688
SH3BP5	-12.2871	31.3461	-4.01005	9.44958e-05	0.00108236	1.0762
UBA7	-16.2577	42.012	-4.00957	9.46711e-05	0.0010833	1.07448
TCEAL1	-8.10713	24.8574	-4.00953	9.46852e-05	0.0010833	1.07434
ARNT	-8.523	44.1712	-4.00929	9.4772e-05	0.00108368	1.07349
PODN	-13.1612	15.0777	-4.00526	9.62484e-05	0.00109993	1.05919
GPR20	-0.477809	0.793735	-4.00448	9.65358e-05	0.00110216	1.05643
IL21R	-6.16979	9.63843	-4.00443	9.65533e-05	0.00110216	1.05627
SLC25A45	-0.972195	3.16099	-4.00428	9.66071e-05	0.00110216	1.05575
CRTAP	-15.8296	59.4649	-4.00323	9.69963e-05	0.00110598	1.05203
DNAJB14	-4.90905	28.0203	-4.0028	9.71556e-05	0.0011065	1.05051
P2RY1	30.2963	58.9531	4.00271	9.7191e-05	0.0011065	1.05018
ARHGEF2	-7.85943	31.6824	-4.00267	9.72062e-05	0.0011065	1.05003
SYTL4	-3.10771	8.41318	-4.00251	9.72657e-05	0.00110655	1.04947
SELL	-19.8916	32.8432	-4.00218	9.739e-05	0.00110734	1.04828
WDHD1	11.4541	35.6029	4.00181	9.75259e-05	0.00110826	1.047
COL6A1	-183.626	361.047	-4.00141	9.7674e-05	0.00110838	1.04559
UBR1	-7.36281	35.4534	-4.00135	9.7699e-05	0.00110838	1.04535
RP11-644F5	-1.1965	3.29594	-4.00134	9.77011e-05	0.00110838	1.04533
HSPE1	66.5259	190.019	4.0011	9.77917e-05	0.00110878	1.04448
CLEC16A	-2.98834	14.6173	-4.00019	9.81325e-05	0.00111202	1.04126
PTH1R	-1.04705	1.29784	-4.00003	9.8191e-05	0.00111206	1.04071
PNO1	9.30598	47.581	3.99874	9.86768e-05	0.00111636	1.03614
PHACTR2	-8.50851	38.528	-3.99873	9.86815e-05	0.00111636	1.0361
TRIP13	13.7658	39.736	3.99857	9.87408e-05	0.00111641	1.03554
ITIH1	-0.106223	0.0963192	-3.99825	9.88618e-05	0.00111687	1.03441
PRKAR2B	-7.3723	11.5364	-3.99817	9.88924e-05	0.00111687	1.03412
MGEA5	-26.2434	132.172	-3.99795	9.8978e-05	0.00111721	1.03332
STARD9	-4.27011	9.26818	-3.99763	9.90996e-05	0.00111796	1.03219
ZNF814	-3.74292	10.1932	-3.99708	9.93052e-05	0.00111965	1.03027
TCEAL3	-7.5431	20.0549	-3.99542	9.99401e-05	0.00112618	1.02438
UTP14C	-6.81176	30.2578	-3.99363	0.000100623	0.00113324	1.01808
CD34	-12.4565	18.7246	-3.99343	0.000100702	0.00113327	1.01736
TMEM97	25.4037	43.2809	3.99329	0.000100754	0.00113327	1.01687
CST7	-12.7393	23.9029	-3.99319	0.000100794	0.00113327	1.01651
KIAA1033	-13.0947	81.7049	-3.98908	0.000102389	0.00115007	1.00199
ANO2	-0.656004	1.66627	-3.98904	0.000102402	0.00115007	1.00187
TMC8	-7.84372	15.367	-3.98678	0.000103292	0.00115856	0.993868
DDX56	14.0036	72.7417	3.98673	0.000103309	0.00115856	0.993713
EDNRB	-5.743	10.1786	-3.98668	0.00010333	0.00115856	0.993529
GPR162	-1.08497	2.29336	-3.9863	0.000103478	0.00115958	0.992201
CD2	-21.925	31.7017	-3.98616	0.000103537	0.00115959	0.991673
DDX21	51.3292	259.305	3.98469	0.000104118	0.00116545	0.986502
FAM105A	-4.62632	14.6137	-3.98431	0.000104267	0.00116648	0.985176
ASF1B	14.5381	38.3178	3.98319	0.000104716	0.00117084	0.981207
SLC29A3	-2.48496	7.8658	-3.98273	0.000104899	0.00117225	0.979587
ITSN1	-2.37484	8.07117	-3.98158	0.00010536	0.00117675	0.975531
TRPC6	-4.70404	9.53429	-3.98132	0.000105464	0.00117726	0.97462
NDST1	-11.7484	53.2476	-3.98017	0.000105929	0.00118167	0.970558
WBSCR22	4.72897	22.4611	3.98005	0.000105977	0.00118167	0.970136
SIRPD	-0.276144	0.328511	-3.9796	0.000106159	0.00118225	0.968553
POLR2J	35.89	122.426	3.97953	0.000106186	0.00118225	0.968313
IGF1	-14.3382	13.882	-3.97948	0.000106204	0.00118225	0.968154
PXDC1	-14.5063	43.8786	-3.97921	0.000106317	0.00118237	0.967178
CASS4	-2.19925	4.16127	-3.97915	0.000106339	0.00118237	0.966982
WDR76	7.81528	27.2111	3.97902	0.000106391	0.00118237	0.966533
SERPINB9	-21.3583	49.1888	-3.97775	0.00010691	0.00118749	0.962029
C12orf10	5.2463	31.1495	3.97683	0.000107283	0.00119097	0.958815
ANGPTL2	-24.4088	56.0397	-3.97642	0.000107452	0.00119219	0.957358
F2R	-19.9782	56.2542	-3.97613	0.000107569	0.00119284	0.956349
CALCOCO2	-8.07128	48.3889	-3.9759	0.000107666	0.00119326	0.955516
DARS2	13.1637	55.6716	3.97408	0.000108415	0.00120089	0.94911
CACNA1C	-4.68227	6.1314	-3.9734	0.000108695	0.00120334	0.946724
CD7	-3.71815	8.1035	-3.97181	0.000109354	0.00120997	0.941132
AP002884	-0.339097	0.750885	-3.97066	0.000109832	0.00121449	0.937104
GJB5	31.2891	102.157	3.97054	0.000109883	0.00121449	0.936677
FAM205A	-0.336674	0.411742	-3.97003	0.000110097	0.00121619	0.934875
ATP6AP2	-43.4918	202.978	-3.96895	0.000110549	0.00121996	0.931085
GMNN	9.73818	37.1587	3.96893	0.00011056	0.00121996	0.931
APITD1-CORT	0.533297	1.18446	3.96827	0.000110838	0.00122237	0.928675
GALNT15	-4.47498	8.12013	-3.96732	0.000111236	0.00122539	0.925359
TTYH3	-14.1506	51.1928	-3.9672	0.000111287	0.00122539	0.924939
YPEL5	-20.7598	119.196	-3.96719	0.000111294	0.00122539	0.924878
CCDC109B	-6.60634	24.8735	-3.96655	0.000111564	0.00122769	0.922643
EFEMP1	-51.7789	69.2528	-3.96637	0.000111639	0.00122784	0.922022
TANGO2	-2.5673	13.7211	-3.96462	0.000112387	0.0012354	0.91585
CIRBP	-18.1418	72.8421	-3.96405	0.000112629	0.00123739	0.913856
FIGNL1	11.1488	39.4236	3.96366	0.000112798	0.00123857	0.912472
RP5-966M1	-1.1425	2.13586	-3.96311	0.000113031	0.00124045	0.910567
S100A4	-40.7422	131.916	-3.96138	0.000113777	0.00124796	0.904488
HHIPL1	-1.84641	3.55492	-3.96103	0.000113928	0.00124894	0.903259
SEC13	-9.59561	64.3793	-3.96022	0.000114279	0.00125164	0.900417
FLJ20373	-5.77386	17.2813	-3.96003	0.000114364	0.00125164	0.899733
XPC	-7.22736	34.952	-3.95992	0.000114411	0.00125164	0.899352
NOS3	-2.74548	6.55662	-3.95989	0.000114423	0.00125164	0.899255
TIMP1	-284.182	392.203	-3.95958	0.000114558	0.00125245	0.898161
SAMD4A	-10.1113	16.012	-3.95926	0.000114695	0.0012531	0.89706
DHTKD1	12.2722	46.8189	3.95916	0.000114743	0.0012531	0.896676
MPRIP	-7.05561	40.9036	-3.95885	0.000114876	0.00125389	0.895599
TCF21	-2.49188	3.51983	-3.95848	0.000115039	0.00125498	0.894294
CA5B	-2.14606	6.86246	-3.95803	0.000115232	0.00125641	0.892741
GLRX3	21.0092	116.861	3.9577	0.00011538	0.00125734	0.891555
CNGA4	-0.131164	0.18698	-3.95747	0.000115478	0.00125773	0.890774
PILRA	-6.21932	13.7904	-3.95728	0.000115564	0.00125799	0.890087
PZP	-0.324855	0.411288	-3.957	0.000115685	0.00125814	0.889115
DRAM1	-10.1048	28.5816	-3.95696	0.000115703	0.00125814	0.888976
NUDT8	9.63243	19.6339	3.95628	0.000116002	0.00126071	0.886592
ATG2B	-7.17279	37.6764	-3.9561	0.00011608	0.00126089	0.885964
SLC16A1	39.9768	122.232	3.95553	0.000116331	0.00126294	0.883968
SLC10A1	-1.07222	1.97141	-3.95501	0.000116564	0.00126478	0.88212
FCGR3A	-53.1402	96.7101	-3.95453	0.000116776	0.0012664	0.880444
CD300LF	-4.56285	8.08908	-3.95374	0.000117123	0.00126948	0.877702
NLRP6	-0.518593	0.799465	-3.95307	0.000117422	0.00127204	0.875343
NPIPB4	-4.01915	12.9953	-3.95213	0.000117841	0.0012759	0.87205
TAF10	-4.54817	23.5095	-3.95158	0.000118089	0.0012779	0.870109
GPR97	-2.86039	5.08988	-3.95078	0.000118449	0.0012811	0.867301
PAN3	-8.9263	42.4725	-3.95022	0.000118699	0.00128312	0.865351
RNASE2	-2.56421	3.72098	-3.9499	0.000118841	0.00128396	0.864248
PBX3	-5.293	15.5623	-3.9482	0.00011961	0.00129158	0.858285
TECPR1	-3.08799	13.0034	-3.9475	0.000119927	0.00129432	0.855839
PLK1	6.56572	22.9491	3.94666	0.000120311	0.00129744	0.852885
LMNB2	26.5957	114.003	3.94658	0.000120345	0.00129744	0.852626
TBL3	3.75512	20.8089	3.9455	0.000120841	0.00130208	0.84883
ANGPTL1	-10.7299	10.6841	-3.9443	0.000121389	0.00130674	0.844648
HOXB2	-3.71439	10.3904	-3.94428	0.000121402	0.00130674	0.844547
DACT1	-8.90981	15.3018	-3.94406	0.0001215	0.00130709	0.843805
ORC6	4.86772	17.5314	3.9438	0.000121621	0.0013075	0.842886
PAM16	2.94523	15.1489	3.9437	0.000121667	0.0013075	0.842532
NPIPB5	-6.91315	25.0272	-3.94325	0.000121875	0.00130904	0.840955
YRDC	7.81611	41.1044	3.94139	0.000122735	0.00131757	0.834458
CRYL1	-7.56941	22.9225	-3.94107	0.000122883	0.00131846	0.833347
ASPN	-60.2652	84.76	-3.94019	0.000123294	0.00132216	0.830263
MBNL1	-26.1685	149.253	-3.9393	0.00012371	0.00132593	0.827147
CMTM3	-8.95134	25.1544	-3.93889	0.000123904	0.0013273	0.825702
ABCA10	-2.03532	2.90079	-3.93815	0.000124251	0.0013303	0.823122
PCDHGB7	-5.34749	11.1519	-3.93747	0.000124571	0.00133302	0.820746
NRIP1	-37.2116	124.002	-3.93654	0.00012501	0.00133702	0.817494
BANF1	22.9358	105.655	3.9358	0.000125358	0.00134002	0.814929
REEP4	16.8802	53.8493	3.93521	0.00012564	0.00134233	0.812851
KCNA3	-6.70127	9.81065	-3.93488	0.000125794	0.00134326	0.811722
PPP1R12A	-18.7063	58.623	-3.93395	0.00012624	0.00134732	0.808448
NLE1	3.99891	16.6112	3.93192	0.00012721	0.00135672	0.801382
ATXN2	-2.69981	15.0862	-3.93183	0.000127256	0.00135672	0.801048
ZNF442	-1.26636	3.02031	-3.93122	0.000127548	0.00135912	0.798933
FAM167B	-1.82417	5.05859	-3.93075	0.000127772	0.00136079	0.797308
SNED1	-3.05679	6.36108	-3.92871	0.000128763	0.00137062	0.790176
SLA2	-4.02289	7.15032	-3.9283	0.000128959	0.00137198	0.788768
EML1	-7.35086	16.1451	-3.92757	0.000129315	0.00137505	0.786223
ZNF843	-0.236688	0.476754	-3.92654	0.00012982	0.00137968	0.782626
PARP15	-4.70374	6.70492	-3.92492	0.000130619	0.00138745	0.776957
BDH2	-7.12776	26.0237	-3.92291	0.000131613	0.00139697	0.769957
GPRASP1	-5.3542	12.4617	-3.92282	0.000131654	0.00139697	0.769669
USP47	-11.0449	57.1621	-3.92074	0.000132694	0.00140727	0.762406
MSR1	-11.6052	27.3971	-3.92041	0.000132855	0.00140745	0.761282
SLCO1C1	-0.496841	0.689409	-3.92034	0.000132895	0.00140745	0.761006
TMEM110-MUSTN1	-1.45773	3.48628	-3.92028	0.000132921	0.00140745	0.760828
GREM2	-2.09122	2.50396	-3.91996	0.000133082	0.00140842	0.759712
ODF3	-0.26254	0.387918	-3.91959	0.000133268	0.00140846	0.758421
SKAP1	-2.58504	4.62791	-3.91957	0.000133277	0.00140846	0.758357
EIF4H	70.7203	491.725	3.91942	0.000133355	0.00140846	0.757818
GNAQ	-13.2717	56.3523	-3.91929	0.000133422	0.00140846	0.757355
GPR4	-1.08495	3.02486	-3.91926	0.000133435	0.00140846	0.757265
ZNF432	-4.16645	14.8325	-3.91895	0.00013359	0.00140904	0.756191
FAS	-11.605	35.4387	-3.91887	0.000133629	0.00140904	0.755919
RUFY2	-2.98404	16.343	-3.91816	0.00013399	0.0014121	0.753434
DENR	14.768	92.2628	3.91787	0.000134133	0.00141288	0.752444
CTGF	-149.94	188.038	-3.91766	0.000134243	0.0014133	0.751691
MIS18A	5.06106	23.3299	3.91687	0.00013464	0.00141674	0.748963
CLEC10A	-8.00191	9.23189	-3.91671	0.000134721	0.00141685	0.748407
C1orf200	-0.424835	0.52801	-3.91622	0.000134973	0.00141876	0.746686
PLAC9	-8.04022	8.33737	-3.91591	0.000135129	0.00141966	0.745619
PLEKHG2	-4.05673	16.2576	-3.91576	0.000135204	0.00141971	0.745104
MPZL1	-22.2744	103.836	-3.91558	0.000135298	0.00141997	0.744459
CCR3	-0.493558	0.657888	-3.91516	0.000135512	0.00142106	0.743003
CYB5R3	-11.9388	55.7527	-3.9151	0.000135544	0.00142106	0.742787
HRC	-0.479047	0.608109	-3.91413	0.000136037	0.00142508	0.73943
PITPNC1	-3.40267	9.94128	-3.91407	0.000136069	0.00142508	0.739219
C10orf54	-14.5683	46.6378	-3.91293	0.000136656	0.00143049	0.735246
RPS15	72.9544	407.737	3.91153	0.000137376	0.00143728	0.730392
ZNF467	-1.56744	3.26405	-3.91111	0.000137595	0.00143883	0.728924
ZNF529	-3.74928	11.3801	-3.91084	0.000137736	0.00143956	0.727974
MSS51	-1.47202	5.25601	-3.91038	0.000137975	0.00144074	0.726376
TMEM223	4.72996	22.8056	3.91034	0.000137992	0.00144074	0.72626
ZNF568	-1.45127	2.92231	-3.90978	0.000138285	0.00144266	0.724301
CD96	-5.80722	9.01139	-3.90971	0.000138319	0.00144266	0.724079
ARRB2	-5.8082	23.871	-3.90893	0.000138725	0.00144615	0.721369
NUP35	5.52763	24.0675	3.90869	0.000138853	0.00144673	0.720523
MRPL11	17.5711	64.3575	3.90788	0.000139279	0.00144995	0.717693
ZNF490	-2.59997	8.09266	-3.90783	0.000139305	0.00144995	0.717517
RAB3C	-0.864155	0.771471	-3.90651	0.000139998	0.00145583	0.71294
NDC80	12.0889	33.0054	3.90648	0.000140014	0.00145583	0.712833
MXD4	-5.68871	22.9971	-3.90611	0.000140207	0.00145652	0.711561
STMN1	39.9888	115.142	3.90608	0.000140225	0.00145652	0.711444
DIP2C	-5.22214	14.5142	-3.90593	0.000140301	0.00145656	0.710943
OXNAD1	-4.26846	16.6635	-3.90573	0.000140409	0.00145694	0.710232
NFATC4	-5.68867	14.2988	-3.90557	0.000140491	0.00145704	0.709694
EVC	-7.62951	23.8525	-3.90526	0.000140654	0.00145746	0.708628
CCDC137	10.2215	43.7695	3.90522	0.000140676	0.00145746	0.708479
CSDC2	-1.23704	2.35774	-3.90494	0.000140827	0.00145827	0.707492
RNF115	-7.66884	23.0948	-3.90367	0.000141498	0.00146447	0.703104
AMPH	-1.4125	2.72978	-3.90253	0.000142106	0.00147001	0.699145
TYRO3	4.08444	13.4932	3.90165	0.00014258	0.00147415	0.696076
PDE3A	-13.2812	15.4885	-3.89942	0.000143775	0.00148474	0.688369
NID2	-14.0361	35.5171	-3.89934	0.000143822	0.00148474	0.688067
ZNF564	-6.28322	20.3301	-3.89933	0.000143824	0.00148474	0.688056
NCAPD3	7.34753	28.7058	3.89907	0.000143966	0.00148508	0.687143
CSRNP2	-5.43294	31.3238	-3.899	0.000144005	0.00148508	0.686895
NHLRC3	-6.40928	23.1284	-3.89849	0.000144278	0.00148714	0.685147
CCDC159	-1.49163	5.59738	-3.89767	0.000144723	0.00149097	0.682304
TMEM71	-2.66604	4.82573	-3.89674	0.000145232	0.00149545	0.679065
CRYBB1	-0.573507	0.929704	-3.89579	0.000145748	0.00149948	0.675796
WDFY3	-10.3825	44.276	-3.89575	0.000145773	0.00149948	0.675636
SAMD14	-0.43302	1.16517	-3.89377	0.000146859	0.00150882	0.668787
SMC2	14.471	55.1169	3.89374	0.000146874	0.00150882	0.668692
POP7	27.8789	101.949	3.89369	0.000146905	0.00150882	0.668499
CRB3	8.18227	28.7428	3.89335	0.000147089	0.00150895	0.66734
RP11-89K11	-0.932713	1.41917	-3.8933	0.000147115	0.00150895	0.667177
RAB40C	6.02579	27.0306	3.89326	0.000147142	0.00150895	0.66701
ADAMTSL1	-2.96246	2.80963	-3.89309	0.000147235	0.00150914	0.666428
PQLC3	-8.47626	30.6272	-3.89264	0.00014748	0.00151088	0.664893
SH3KBP1	-7.78025	21.778	-3.89169	0.00014801	0.00151221	0.661582
HR	21.3819	41.3486	3.89167	0.000148021	0.00151221	0.661515
PDF	8.37318	29.6343	3.89162	0.000148046	0.00151221	0.661358
SUPT20H	-4.20376	19.7295	-3.89138	0.000148181	0.00151221	0.660519
FAM65B	-6.52601	10.0391	-3.89131	0.000148221	0.00151221	0.660269
SEH1L	6.24145	24.6604	3.89128	0.000148236	0.00151221	0.660176
OR52K2	-0.350051	0.381293	-3.89125	0.000148253	0.00151221	0.660069
P4HA3	-3.32082	6.71534	-3.89121	0.000148273	0.00151221	0.659945
AC093157	-1.10198	2.97146	-3.89119	0.000148284	0.00151221	0.659877
TMEM57	-5.97258	38.6227	-3.89091	0.00014844	0.00151234	0.658908
PPIAL4G	-0.675657	0.676846	-3.8909	0.000148446	0.00151234	0.658869
CIITA	-11.6829	17.5889	-3.89069	0.000148566	0.00151241	0.658125
TIGD3	0.627395	1.41321	3.89062	0.000148603	0.00151241	0.657894
NTRK1	-0.368311	0.716406	-3.89012	0.000148884	0.0015145	0.656153
TMEM11	3.57963	22.2298	3.88957	0.000149191	0.00151686	0.654251
PPP1R16A	6.45494	22.9124	3.88899	0.000149513	0.00151937	0.65226
IDS	-6.7711	27.944	-3.8888	0.000149618	0.00151967	0.651613
FOXS1	-1.79451	3.67713	-3.88843	0.000149826	0.00152102	0.650333
CD40LG	-1.05399	1.25977	-3.88783	0.000150165	0.00152314	0.648245
SEC24A	-9.19147	42.2887	-3.88779	0.000150185	0.00152314	0.648121
OAF	-9.38194	31.4367	-3.88675	0.000150774	0.00152834	0.644511
APOBEC3H	-1.30922	2.13365	-3.88594	0.000151231	0.0015322	0.641718
RNF14	-11.0867	37.3423	-3.88562	0.000151415	0.00153321	0.640599
SMYD5	6.83812	31.6099	3.8855	0.000151483	0.00153321	0.640187
RHOA	-57.3546	492.428	-3.88389	0.0001524	0.00154172	0.63462
ZNF404	-1.5933	2.95705	-3.88297	0.000152925	0.00154626	0.631444
CMTM6	-21.4326	119.874	-3.8816	0.00015371	0.00155342	0.626721
NCAPH2	12.5864	65.0174	3.8807	0.000154229	0.00155789	0.62361
[truncated: 18,184 more rows]

## Sheet: genes DDR HvsL TCGA
Supplementary table 2. Differentially expressed genes/proteins identified
	logFC	AveExpr	t	p value	p.adjust	B
ENSG00000075188.9	10.0405	17.9008	10.4309	2.82355e-20	1.71277e-15	35.2303
ENSG00000051180.17	10.2395	14.8998	10.2026	1.26683e-19	3.84229e-15	33.7839
ENSG00000166851.15	29.9844	43.5852	9.92992	7.52273e-19	1.49243e-14	32.0672
ENSG00000122952.17	39.3607	58.0001	9.88862	9.84125e-19	1.49243e-14	31.8083
ENSG00000168496.4	40.4937	62.9609	9.84229	1.32987e-18	1.6134e-14	31.5181
ENSG00000121152.10	10.8884	15.7355	9.47747	1.40228e-17	1.21814e-13	29.2478
ENSG00000128944.13	13.7217	22.5422	9.47709	1.4057e-17	1.21814e-13	29.2455
ENSG00000011304.22	69.081	194.083	9.32578	3.70351e-17	2.80819e-13	28.3118
ENSG00000166133.18	5.04758	10.9897	9.27779	5.03023e-17	3.27444e-13	28.0167
ENSG00000162062.15	5.83772	7.88381	9.25451	5.83433e-17	3.27444e-13	27.8738
ENSG00000104147.9	3.59448	5.44563	9.25175	5.93783e-17	3.27444e-13	27.8568
ENSG00000167513.9	33.9367	47.3037	9.15355	1.10853e-16	5.29351e-13	27.2552
ENSG00000168393.13	21.1526	39.1336	9.1499	1.13445e-16	5.29351e-13	27.2329
ENSG00000103423.14	11.7386	28.5816	9.08772	1.68236e-16	7.28942e-13	26.8532
ENSG00000111665.12	10.1317	15.1403	8.96408	3.67219e-16	1.48503e-12	26.1009
ENSG00000182180.14	28.6658	60.638	8.94101	4.24625e-16	1.60986e-12	25.9609
ENSG00000079616.13	19.7542	36.9044	8.92214	4.78136e-16	1.7061e-12	25.8466
ENSG00000161981.11	11.2501	20.7784	8.89312	5.7378e-16	1.93364e-12	25.6709
ENSG00000075131.10	6.22139	10.9242	8.79941	1.03225e-15	3.2956e-12	25.105
ENSG00000089685.15	27.5471	40.0209	8.69735	1.95158e-15	5.91915e-12	24.4913
ENSG00000115163.15	14.3651	21.7505	8.67729	2.21114e-15	6.38703e-12	24.371
ENSG00000115241.11	45.4388	118.106	8.65824	2.48916e-15	6.44464e-12	24.2569
ENSG00000169813.16	99.189	260.669	8.65642	2.51753e-15	6.44464e-12	24.246
ENSG00000138180.16	36.7621	56.3969	8.65437	2.54981e-15	6.44464e-12	24.2337
ENSG00000143793.13	6.69342	14.297	8.61625	3.23086e-15	7.83936e-12	24.0056
ENSG00000135624.16	74.0635	189.505	8.59713	3.63751e-15	8.48658e-12	23.8914
ENSG00000213551.7	8.07218	13.3606	8.56763	4.36655e-15	9.81018e-12	23.7154
ENSG00000111786.9	14.407	37.4443	8.53103	5.47585e-15	1.15204e-11	23.4974
ENSG00000167965.18	11.117	24.0795	8.52985	5.51587e-15	1.15204e-11	23.4903
ENSG00000154920.15	3.19906	4.69041	8.52461	5.69754e-15	1.15204e-11	23.4591
ENSG00000157456.8	34.8568	56.6642	8.51671	5.98243e-15	1.17063e-11	23.4121
ENSG00000182481.10	46.902	84.8315	8.50869	6.28585e-15	1.19156e-11	23.3645
ENSG00000065328.17	8.46429	11.1146	8.48339	7.34791e-15	1.35068e-11	23.2141
ENSG00000196290.16	14.2377	35.2755	8.47754	7.61763e-15	1.35907e-11	23.1794
ENSG00000127564.17	17.5952	22.2102	8.47123	7.91975e-15	1.37261e-11	23.1419
ENSG00000170312.16	34.0254	54.4438	8.38309	1.36156e-14	2.29422e-11	22.62
ENSG00000085840.13	11.2072	16.6368	8.36335	1.53679e-14	2.5195e-11	22.5034
ENSG00000171848.16	26.612	41.4736	8.28915	2.41959e-14	3.86242e-11	22.0662
ENSG00000110107.9	64.2344	131.264	8.28095	2.54383e-14	3.95664e-11	22.018
ENSG00000119203.14	19.4094	43.449	8.25669	2.94949e-14	4.45424e-11	21.8755
ENSG00000161800.13	30.7461	52.3343	8.25332	3.01062e-14	4.45424e-11	21.8557
ENSG00000134057.15	51.3158	82.2527	8.24376	3.19118e-14	4.54117e-11	21.7997
ENSG00000099901.17	44.3244	82.6832	8.23931	3.27895e-14	4.54117e-11	21.7735
ENSG00000180198.16	20.0863	43.8426	8.23856	3.29396e-14	4.54117e-11	21.7691
ENSG00000237649.8	19.7889	34.3769	8.21823	3.72788e-14	5.02518e-11	21.65
ENSG00000185480.12	4.76644	7.84255	8.21089	3.89789e-14	5.10987e-11	21.607
ENSG00000110871.15	9.03464	21.4898	8.20642	4.0053e-14	5.10987e-11	21.5808
ENSG00000093009.11	14.0682	20.8009	8.20486	4.04342e-14	5.10987e-11	21.5717
ENSG00000139428.12	4.54126	9.39332	8.2007	4.14702e-14	5.13384e-11	21.5474
ENSG00000174442.12	11.1028	20.9496	8.19487	4.29652e-14	5.21254e-11	21.5133
ENSG00000103932.12	8.86004	20.7578	8.16393	5.18451e-14	6.16652e-11	21.3324
ENSG00000108528.14	21.8524	54.3106	8.16032	5.29913e-14	6.18164e-11	21.3113
ENSG00000117399.14	63.9847	106.899	8.15474	5.48159e-14	6.27383e-11	21.2787
ENSG00000094914.14	10.9903	26.8043	8.13284	6.2593e-14	7.02524e-11	21.151
ENSG00000109805.10	14.5507	21.5028	8.12995	6.36973e-14	7.02524e-11	21.1341
ENSG00000162063.13	9.78551	15.3571	8.11756	6.86584e-14	7.43193e-11	21.0619
ENSG00000092199.18	42.4314	137.011	8.11475	6.98351e-14	7.43193e-11	21.0455
ENSG00000156521.14	11.3088	19.7051	8.11097	7.14538e-14	7.47309e-11	21.0235
ENSG00000145386.11	36.635	56.1799	8.10354	7.47364e-14	7.58018e-11	20.9802
ENSG00000066044.15	14.3809	40.7823	8.10301	7.49771e-14	7.58018e-11	20.9771
ENSG00000115207.13	14.1326	38.2208	8.0809	8.56902e-14	8.52126e-11	20.8486
ENSG00000111445.14	12.7569	22.2189	8.07113	9.08981e-14	8.89335e-11	20.7918
ENSG00000127586.17	7.61669	13.7501	8.03046	1.1615e-13	1.11836e-10	20.5558
ENSG00000077152.11	29.2423	47.5368	7.98806	1.49895e-13	1.42073e-10	20.3102
ENSG00000124535.16	24.4167	55.5507	7.9848	1.52857e-13	1.42651e-10	20.2914
ENSG00000188486.3	106.261	178.671	7.98207	1.55384e-13	1.42812e-10	20.2756
ENSG00000137310.12	18.8554	32.7741	7.96967	1.67391e-13	1.51552e-10	20.204
ENSG00000215021.10	57.6138	128.749	7.93446	2.06733e-13	1.84418e-10	20.0008
ENSG00000205937.12	26.0383	71.6037	7.93013	2.12163e-13	1.86519e-10	19.9758
ENSG00000167862.10	22.1489	57.7942	7.92299	2.21419e-13	1.91876e-10	19.9347
ENSG00000143553.11	17.3204	42.4257	7.91655	2.3012e-13	1.96607e-10	19.8976
ENSG00000104524.14	9.19857	16.9266	7.86549	3.12203e-13	2.63031e-10	19.604
ENSG00000161980.6	8.35807	17.8372	7.85939	3.23767e-13	2.69037e-10	19.569
ENSG00000136045.12	20.7133	59.7099	7.84382	3.55254e-13	2.91212e-10	19.4797
ENSG00000126749.16	7.73653	17.0539	7.83326	3.78305e-13	3.05062e-10	19.4192
ENSG00000163918.11	21.8491	31.6159	7.83154	3.82207e-13	3.05062e-10	19.4093
ENSG00000007376.8	12.3348	29.7373	7.82886	3.88341e-13	3.05714e-10	19.394
ENSG00000004142.12	51.3277	131.163	7.82681	3.93104e-13	3.05714e-10	19.3823
ENSG00000162073.14	12.9353	19.9727	7.82145	4.05847e-13	3.08206e-10	19.3516
ENSG00000247077.7	19.9174	45.0142	7.82119	4.0647e-13	3.08206e-10	19.3501
ENSG00000118894.15	2.92721	6.72052	7.8173	4.16006e-13	3.11542e-10	19.3278
ENSG00000115761.16	13.0474	33.4084	7.79019	4.88717e-13	3.61531e-10	19.1728
ENSG00000138160.7	25.4265	44.8061	7.76603	5.64046e-13	4.12229e-10	19.0349
ENSG00000126602.11	14.9294	34.0233	7.74853	6.2568e-13	4.51831e-10	18.9351
ENSG00000214160.10	53.3795	104.376	7.72312	7.27234e-13	5.18988e-10	18.7904
ENSG00000077312.9	25.4038	76.5052	7.71341	7.70219e-13	5.39631e-10	18.7351
ENSG00000168002.12	29.4385	75.0665	7.71259	7.73951e-13	5.39631e-10	18.7305
ENSG00000060688.13	10.716	26.3935	7.70654	8.02088e-13	5.47372e-10	18.6961
ENSG00000032389.13	5.91063	14.7907	7.70628	8.03349e-13	5.47372e-10	18.6946
ENSG00000173171.14	6.95633	15.3142	7.70325	8.17853e-13	5.47372e-10	18.6774
ENSG00000130713.16	10.0808	22.4086	7.70257	8.21148e-13	5.47372e-10	18.6735
ENSG00000105011.9	35.3283	58.9739	7.67916	9.42824e-13	6.21649e-10	18.5406
ENSG00000010292.13	70.7229	109.06	7.66751	1.00986e-12	6.58688e-10	18.4745
ENSG00000088325.16	72.9859	130.069	7.6623	1.04132e-12	6.70992e-10	18.445
ENSG00000138092.11	4.66675	8.56941	7.66075	1.05085e-12	6.70992e-10	18.4362
ENSG00000173207.13	32.9393	52.4562	7.6543	1.09157e-12	6.89738e-10	18.3997
ENSG00000140525.19	10.6253	18.0778	7.6483	1.13083e-12	7.07177e-10	18.3657
ENSG00000156970.13	15.0408	25.0781	7.62845	1.27083e-12	7.86617e-10	18.2534
ENSG00000164053.21	2.46192	6.84202	7.60104	1.49284e-12	9.14703e-10	18.0985
ENSG00000124207.17	84.2376	176.456	7.5944	1.55217e-12	9.41548e-10	18.0611
ENSG00000103495.14	21.5264	40.3443	7.58692	1.62176e-12	9.74021e-10	18.0189
ENSG00000112081.17	27.1638	98.814	7.58316	1.65793e-12	9.8598e-10	17.9977
ENSG00000181610.13	5.86013	15.1618	7.58034	1.68553e-12	9.9266e-10	17.9818
ENSG00000123416.15	79.4776	163.203	7.57674	1.72151e-12	1.00411e-09	17.9615
ENSG00000164087.8	9.50772	15.3325	7.56442	1.85032e-12	1.05324e-09	17.8921
ENSG00000168883.20	20.6651	49.66	7.56389	1.856e-12	1.05324e-09	17.8891
ENSG00000175643.10	12.3435	17.3185	7.56372	1.85785e-12	1.05324e-09	17.8882
ENSG00000100162.15	11.0061	19.4214	7.54515	2.07118e-12	1.16331e-09	17.7836
ENSG00000148229.13	46.7831	92.5179	7.53869	2.15089e-12	1.197e-09	17.7473
ENSG00000095906.17	8.2392	21.9396	7.53665	2.17665e-12	1.20033e-09	17.7359
ENSG00000166197.17	59.5036	132.169	7.52809	2.28826e-12	1.25051e-09	17.6878
ENSG00000196363.9	26.707	54.8194	7.51419	2.48165e-12	1.34408e-09	17.6098
ENSG00000131462.8	36.751	71.0537	7.5087	2.56243e-12	1.37555e-09	17.5789
ENSG00000076003.5	29.2881	56.1422	7.49915	2.70919e-12	1.43412e-09	17.5254
ENSG00000106268.15	13.8714	24.9152	7.49854	2.71883e-12	1.43412e-09	17.522
ENSG00000258429.2	1.43877	2.94678	7.49379	2.79519e-12	1.46169e-09	17.4953
ENSG00000041357.16	19.8516	56.7301	7.47442	3.12907e-12	1.6223e-09	17.3869
ENSG00000196678.14	3.92783	8.5914	7.46433	3.31829e-12	1.70583e-09	17.3304
ENSG00000123485.12	13.4119	22.5353	7.45702	3.4624e-12	1.75311e-09	17.2895
ENSG00000197771.13	17.4724	53.1878	7.45673	3.46807e-12	1.75311e-09	17.2879
ENSG00000148985.20	9.77982	22.9435	7.4545	3.51335e-12	1.76132e-09	17.2755
ENSG00000049541.11	30.3872	54.664	7.44558	3.70038e-12	1.83988e-09	17.2256
ENSG00000159352.16	46.1123	126.547	7.4384	3.85789e-12	1.9026e-09	17.1855
ENSG00000125319.15	7.81336	12.9905	7.43463	3.94328e-12	1.92903e-09	17.1645
ENSG00000153044.10	10.3432	16.6652	7.42334	4.21022e-12	2.04314e-09	17.1015
ENSG00000167900.12	110.198	169.271	7.42124	4.26182e-12	2.05176e-09	17.0898
ENSG00000146143.19	5.27289	10.746	7.41408	4.44233e-12	2.12183e-09	17.0499
ENSG00000152253.9	8.40939	16.4556	7.38507	5.25493e-12	2.49035e-09	16.8884
ENSG00000104824.17	24.5654	80.0733	7.38092	5.38286e-12	2.52921e-09	16.8653
ENSG00000184207.9	9.26983	20.9819	7.37912	5.43913e-12	2.52921e-09	16.8553
ENSG00000165480.16	15.0247	23.1516	7.37839	5.46202e-12	2.52921e-09	16.8513
ENSG00000164032.12	80.1586	160.573	7.36642	5.85328e-12	2.68985e-09	16.7848
ENSG00000111481.10	36.5689	113.173	7.3636	5.94953e-12	2.70779e-09	16.7691
ENSG00000132646.11	176.818	337.657	7.36267	5.9816e-12	2.70779e-09	16.7639
ENSG00000123064.13	17.7254	48.4023	7.36077	6.04758e-12	2.71738e-09	16.7534
ENSG00000174371.17	10.605	15.5207	7.35714	6.17568e-12	2.75453e-09	16.7332
ENSG00000133895.17	16.37	37.8445	7.34871	6.48379e-12	2.87085e-09	16.6864
ENSG00000198826.11	11.3237	20.4703	7.34042	6.80105e-12	2.9895e-09	16.6405
ENSG00000116221.15	40.1497	99.2074	7.33844	6.87926e-12	3.00213e-09	16.6295
ENSG00000235363.1	23.9858	57.5269	7.33172	7.15117e-12	3.0985e-09	16.5923
ENSG00000149929.16	5.85671	13.4029	7.32903	7.26267e-12	3.12449e-09	16.5774
ENSG00000108561.8	64.974	140.066	7.32144	7.58763e-12	3.24131e-09	16.5353
ENSG00000132591.12	34.1979	83.76	7.31922	7.68515e-12	3.26001e-09	16.5231
ENSG00000166965.12	6.16917	11.695	7.31107	8.05418e-12	3.37212e-09	16.478
ENSG00000128463.13	7.41381	21.2951	7.31093	8.06062e-12	3.37212e-09	16.4772
ENSG00000168411.14	16.335	36.6326	7.30922	8.14041e-12	3.38217e-09	16.4678
ENSG00000169679.15	15.3842	26.4296	7.30414	8.38189e-12	3.45881e-09	16.4397
ENSG00000140259.7	12.4496	41.4862	7.3014	8.51501e-12	3.49e-09	16.4245
ENSG00000136522.14	48.34	103.328	7.3	8.58389e-12	3.49462e-09	16.4168
ENSG00000136450.13	13.8824	42.826	7.29454	8.85761e-12	3.58202e-09	16.3866
ENSG00000111602.12	19.253	34.8156	7.28977	9.10367e-12	3.65714e-09	16.3603
ENSG00000099364.18	11.642	25.297	7.28173	9.53431e-12	3.80494e-09	16.3159
ENSG00000138614.15	12.0984	32.932	7.27639	9.83103e-12	3.88567e-09	16.2864
ENSG00000136518.17	31.5096	58.2025	7.2758	9.8647e-12	3.88567e-09	16.2831
ENSG00000088247.17	71.271	182.525	7.27234	1.00623e-11	3.93795e-09	16.2641
ENSG00000179958.10	29.1551	64.9302	7.2655	1.04654e-11	4.06942e-09	16.2263
ENSG00000101945.17	7.64629	14.1102	7.26064	1.07614e-11	4.15787e-09	16.1995
ENSG00000121621.7	7.87405	14.0866	7.25898	1.0864e-11	4.17094e-09	16.1904
ENSG00000108312.15	16.2628	48.2156	7.25395	1.11822e-11	4.23582e-09	16.1627
ENSG00000090889.12	15.9209	27.1382	7.25369	1.11988e-11	4.23582e-09	16.1612
ENSG00000091651.9	5.66809	10.4126	7.25301	1.12424e-11	4.23582e-09	16.1575
ENSG00000284753.2	11.8839	21.1045	7.24786	1.15789e-11	4.33565e-09	16.1292
ENSG00000100983.12	11.2436	29.6478	7.24397	1.18397e-11	4.4061e-09	16.1078
ENSG00000176619.13	57.9658	102.427	7.2385	1.22171e-11	4.4952e-09	16.0776
ENSG00000178952.11	75.8656	185.703	7.23835	1.22273e-11	4.4952e-09	16.0768
ENSG00000146670.10	18.2158	27.7319	7.22009	1.35743e-11	4.96033e-09	15.9764
ENSG00000103356.18	5.63063	13.2134	7.21403	1.40528e-11	5.10444e-09	15.9431
ENSG00000014641.21	19.2212	61.8537	7.21203	1.42142e-11	5.13235e-09	15.9321
ENSG00000186185.14	20.905	33.3477	7.1982	1.53824e-11	5.52127e-09	15.8563
ENSG00000095485.18	5.85002	16.3349	7.19567	1.56064e-11	5.56873e-09	15.8424
ENSG00000181938.14	4.54548	7.67047	7.19327	1.58218e-11	5.61257e-09	15.8292
ENSG00000276043.5	15.044	23.9988	7.19043	1.60797e-11	5.6709e-09	15.8137
ENSG00000012048.23	9.68307	16.0353	7.17705	1.73548e-11	6.08522e-09	15.7403
ENSG00000149480.7	34.4397	90.4359	7.17553	1.7506e-11	6.10294e-09	15.732
ENSG00000116120.11	9.84915	28.4286	7.16896	1.81743e-11	6.29974e-09	15.696
ENSG00000149503.13	18.7588	37.905	7.16606	1.84767e-11	6.36816e-09	15.6802
ENSG00000167670.16	11.8897	24.0977	7.16504	1.85841e-11	6.36898e-09	15.6746
ENSG00000110104.13	12.5579	26.9537	7.15725	1.94273e-11	6.62058e-09	15.632
ENSG00000163468.15	91.6067	220.92	7.15459	1.97241e-11	6.68415e-09	15.6174
ENSG00000099899.15	5.34549	14.371	7.15051	2.01871e-11	6.80306e-09	15.5951
ENSG00000166451.13	6.90764	14.6552	7.14167	2.12281e-11	7.11433e-09	15.5468
ENSG00000076248.11	31.6587	60.1471	7.1404	2.13815e-11	7.12638e-09	15.5399
ENSG00000071626.17	12.9121	44.1122	7.13663	2.18449e-11	7.24105e-09	15.5193
ENSG00000135451.13	14.8063	25.3979	7.13088	2.25699e-11	7.44072e-09	15.4879
ENSG00000053372.5	24.1314	59.9587	7.11986	2.40277e-11	7.85093e-09	15.4278
ENSG00000188807.13	11.8092	23.993	7.11953	2.40731e-11	7.85093e-09	15.426
ENSG00000169221.14	11.7948	35.5443	7.11746	2.43577e-11	7.90126e-09	15.4147
ENSG00000164045.12	5.97132	9.5957	7.10719	2.58193e-11	8.33085e-09	15.3588
ENSG00000172009.15	9.19831	23.2414	7.10376	2.63264e-11	8.419e-09	15.3401
ENSG00000161999.13	8.53818	22.3455	7.10347	2.63701e-11	8.419e-09	15.3385
ENSG00000100749.8	10.344	20.9512	7.09215	2.81157e-11	8.92932e-09	15.2769
ENSG00000062822.15	11.6993	24.0926	7.08792	2.87974e-11	9.09819e-09	15.2539
ENSG00000167536.14	2.90877	4.49274	7.0853	2.92293e-11	9.18677e-09	15.2396
ENSG00000099783.12	27.6223	103.712	7.08027	3.00735e-11	9.40341e-09	15.2123
ENSG00000068120.15	21.8844	62.2773	7.0655	3.26933e-11	1.01701e-08	15.1321
ENSG00000167272.11	8.52045	20.9359	7.06003	3.37207e-11	1.04342e-08	15.1024
ENSG00000143476.18	18.3378	25.1567	7.05916	3.38863e-11	1.04342e-08	15.0976
ENSG00000113368.12	30.6705	54.7987	7.05691	3.43199e-11	1.05144e-08	15.0854
ENSG00000005194.15	12.6775	39.5318	7.05402	3.48841e-11	1.06335e-08	15.0698
ENSG00000100726.15	11.1093	30.8105	7.03383	3.90953e-11	1.18568e-08	14.9603
ENSG00000107833.10	19.3794	35.5794	7.03296	3.9288e-11	1.18568e-08	14.9556
ENSG00000099817.12	22.2355	64.5363	7.0309	3.97469e-11	1.19359e-08	14.9445
ENSG00000187713.7	23.2281	59.4064	7.00756	4.53314e-11	1.35458e-08	14.8182
ENSG00000151465.14	31.2496	65.2959	7.00482	4.60357e-11	1.36889e-08	14.8034
ENSG00000185347.18	2.3581	5.42302	7.00287	4.65438e-11	1.37724e-08	14.7929
ENSG00000173456.5	19.7873	45.4419	7.00004	4.72913e-11	1.39024e-08	14.7776
ENSG00000143727.16	16.6952	50.0542	6.99948	4.74413e-11	1.39024e-08	14.7746
ENSG00000158042.9	16.7985	46.0233	6.99826	4.77686e-11	1.392e-08	14.768
ENSG00000165916.8	41.4334	122.416	6.99754	4.79606e-11	1.392e-08	14.7641
ENSG00000163170.12	2.3283	5.32079	6.99626	4.83073e-11	1.39418e-08	14.7572
ENSG00000133316.15	6.37196	15.3512	6.99557	4.84951e-11	1.39418e-08	14.7535
ENSG00000130520.11	43.6279	88.6373	6.99377	4.89884e-11	1.40172e-08	14.7438
ENSG00000115233.12	11.1201	32.1555	6.98741	5.07712e-11	1.44591e-08	14.7094
ENSG00000108106.14	34.3603	65.7906	6.9777	5.36177e-11	1.51984e-08	14.6571
ENSG00000183763.9	3.43303	6.26161	6.96985	5.60331e-11	1.58092e-08	14.6148
ENSG00000143621.17	118.53	262.213	6.96842	5.64842e-11	1.58626e-08	14.6071
ENSG00000168488.18	47.2513	128.659	6.96428	5.7813e-11	1.6161e-08	14.5847
ENSG00000156502.14	9.13319	23.7635	6.96116	5.88331e-11	1.63519e-08	14.568
ENSG00000117751.18	10.756	35.7156	6.96055	5.90351e-11	1.63519e-08	14.5647
ENSG00000014138.9	1.85579	3.65957	6.94796	6.33504e-11	1.74374e-08	14.4969
ENSG00000183684.8	35.329	84.4296	6.94746	6.35288e-11	1.74374e-08	14.4942
ENSG00000206053.13	31.9048	75.7867	6.94302	6.51287e-11	1.7796e-08	14.4704
ENSG00000104738.18	49.0547	78.8124	6.94113	6.58236e-11	1.79052e-08	14.4602
ENSG00000137812.20	7.7538	13.8445	6.93772	6.70906e-11	1.81684e-08	14.4419
ENSG00000166803.14	8.82003	16.0107	6.93561	6.78866e-11	1.83022e-08	14.4306
ENSG00000160957.14	16.2383	30.5615	6.93433	6.83755e-11	1.83525e-08	14.4237
ENSG00000074071.15	44.2715	116.734	6.93192	6.93056e-11	1.84814e-08	14.4107
ENSG00000135486.19	84.4896	263.596	6.93148	6.94773e-11	1.84814e-08	14.4083
ENSG00000168061.17	14.0522	26.0414	6.93072	6.97701e-11	1.84814e-08	14.4043
ENSG00000115875.19	24.5896	84.9017	6.92664	7.13804e-11	1.87709e-08	14.3824
ENSG00000100865.15	4.44194	12.8547	6.92639	7.14818e-11	1.87709e-08	14.381
ENSG00000132341.12	72.0261	198.309	6.91612	7.57072e-11	1.97948e-08	14.3259
ENSG00000163006.12	3.0224	5.44255	6.91494	7.62096e-11	1.98407e-08	14.3196
ENSG00000163348.4	20.7582	54.8891	6.91252	7.72443e-11	1.99887e-08	14.3066
ENSG00000177602.5	5.62613	10.024	6.91208	7.74371e-11	1.99887e-08	14.3042
ENSG00000143368.10	90.4353	271.321	6.90048	8.26176e-11	2.12355e-08	14.2421
ENSG00000135446.17	23.8667	45.1861	6.89128	8.69694e-11	2.22598e-08	14.1928
ENSG00000100297.16	28.3501	48.1089	6.88785	8.86467e-11	2.25895e-08	14.1745
ENSG00000196550.10	1.13522	1.7192	6.88713	8.90025e-11	2.25895e-08	14.1706
ENSG00000131475.7	21.4669	69.5294	6.8861	8.95191e-11	2.26259e-08	14.1651
ENSG00000168806.8	2.46348	5.93476	6.88227	9.14503e-11	2.30182e-08	14.1446
ENSG00000276045.3	24.9405	56.007	6.86809	9.89657e-11	2.48069e-08	14.0688
ENSG00000170468.8	5.81844	16.1844	6.86654	9.98225e-11	2.48787e-08	14.0605
ENSG00000131653.13	49.6781	110.271	6.86585	1.0021e-10	2.48787e-08	14.0568
ENSG00000090447.12	4.58942	9.80058	6.86459	1.00913e-10	2.48787e-08	14.0501
ENSG00000247240.8	0.744004	1.86629	6.86402	1.01232e-10	2.48787e-08	14.0471
ENSG00000117395.13	19.7569	58.9623	6.8639	1.01303e-10	2.48787e-08	14.0464
ENSG00000143314.12	37.9998	84.8635	6.85996	1.03545e-10	2.52311e-08	14.0254
ENSG00000187778.14	14.3552	46.9403	6.85992	1.0357e-10	2.52311e-08	14.0252
ENSG00000177963.14	14.3229	42.3873	6.85318	1.07525e-10	2.609e-08	13.9892
ENSG00000137806.10	2.22773	7.18752	6.84061	1.15304e-10	2.78659e-08	13.9222
ENSG00000177889.10	13.4344	45.156	6.83799	1.16999e-10	2.81633e-08	13.9082
ENSG00000058804.12	21.8579	47.878	6.83593	1.18343e-10	2.83741e-08	13.8972
ENSG00000115234.11	23.3801	74.0644	6.83449	1.19292e-10	2.84614e-08	13.8896
ENSG00000121774.18	44.8636	150.555	6.83396	1.19645e-10	2.84614e-08	13.8867
ENSG00000112742.10	12.3738	22.1359	6.8332	1.20152e-10	2.84704e-08	13.8827
ENSG00000165724.6	12.8941	27.6703	6.82606	1.25004e-10	2.95048e-08	13.8447
ENSG00000091483.7	35.6213	97.9928	6.81867	1.30239e-10	3.05284e-08	13.8053
ENSG00000168569.8	7.7973	19.2715	6.81852	1.30347e-10	3.05284e-08	13.8045
ENSG00000170515.14	37.824	103.417	6.81337	1.34119e-10	3.12909e-08	13.7772
ENSG00000111639.8	44.6947	115.356	6.81039	1.36357e-10	3.16912e-08	13.7613
ENSG00000232024.2	2.52544	5.77843	6.80803	1.38146e-10	3.19006e-08	13.7488
ENSG00000089693.11	69.9889	187	6.80782	1.3831e-10	3.19006e-08	13.7476
ENSG00000135829.17	45.824	126.558	6.79792	1.46103e-10	3.35705e-08	13.6951
ENSG00000135632.12	13.1308	36.5482	6.79429	1.49068e-10	3.41225e-08	13.6758
ENSG00000197299.12	4.36688	8.31818	6.79357	1.49668e-10	3.41311e-08	13.6719
ENSG00000143436.11	13.7558	36.3288	6.78064	1.60759e-10	3.65229e-08	13.6034
ENSG00000177971.8	7.93134	24.5531	6.77353	1.67198e-10	3.78442e-08	13.5657
ENSG00000119335.17	105.896	259.388	6.76986	1.70626e-10	3.84764e-08	13.5462
ENSG00000178999.13	23.5751	40.4899	6.76271	1.77497e-10	3.98777e-08	13.5083
ENSG00000205531.13	23.8406	62.1606	6.76187	1.78326e-10	3.9916e-08	13.5039
ENSG00000163882.9	20.8288	52.8605	6.76117	1.79012e-10	3.99222e-08	13.5002
ENSG00000149923.14	41.8959	121.763	6.7594	1.80768e-10	4.01611e-08	13.4908
ENSG00000131153.9	10.8259	16.8038	6.75876	1.81407e-10	4.01611e-08	13.4874
ENSG00000137807.16	13.1845	23.2891	6.75781	1.82356e-10	4.02245e-08	13.4824
ENSG00000164109.14	13.8102	23.9467	6.75511	1.85098e-10	4.06813e-08	13.4681
ENSG00000184661.14	10.4178	17.309	6.75393	1.86305e-10	4.07571e-08	13.4619
ENSG00000167962.14	20.7212	54.6096	6.75346	1.86786e-10	4.07571e-08	13.4594
ENSG00000131470.15	2.30053	4.62145	6.75015	1.90234e-10	4.13605e-08	13.4419
ENSG00000142945.13	19.6356	36.6278	6.73774	2.037e-10	4.41302e-08	13.3763
ENSG00000143977.14	33.7734	92.143	6.7223	2.21771e-10	4.77236e-08	13.2948
ENSG00000162396.6	3.79262	9.62874	6.72222	2.2186e-10	4.77236e-08	13.2944
ENSG00000163950.13	42.5645	102.228	6.71992	2.24687e-10	4.80249e-08	13.2822
ENSG00000228716.7	8.64411	16.3468	6.71979	2.24844e-10	4.80249e-08	13.2816
ENSG00000117593.12	13.9992	26.5063	6.71881	2.26064e-10	4.8116e-08	13.2764
ENSG00000110958.16	99.4378	291.086	6.71464	2.31302e-10	4.90587e-08	13.2544
ENSG00000103148.17	10.8986	30.2249	6.71141	2.35453e-10	4.97652e-08	13.2374
ENSG00000159596.7	29.3808	80.5962	6.71026	2.3694e-10	4.99055e-08	13.2313
ENSG00000089280.19	28.0466	88.7879	6.70626	2.42203e-10	5.06776e-08	13.2102
ENSG00000086504.17	15.8195	40.9718	6.70621	2.42277e-10	5.06776e-08	13.21
ENSG00000182199.11	38.3615	76.4314	6.70425	2.44898e-10	5.10498e-08	13.1996
ENSG00000175283.8	12.6018	31.5298	6.70105	2.49242e-10	5.17775e-08	13.1828
ENSG00000150990.8	7.44263	20.4835	6.70008	2.50576e-10	5.18769e-08	13.1777
ENSG00000159111.13	18.3638	51.1303	6.6994	2.51511e-10	5.18935e-08	13.1741
ENSG00000154473.18	15.9768	45.9771	6.69866	2.52534e-10	5.19279e-08	13.1702
ENSG00000186871.7	4.98206	8.0519	6.69647	2.55588e-10	5.22471e-08	13.1587
ENSG00000213390.11	3.66954	7.6887	6.69631	2.55809e-10	5.22471e-08	13.1578
ENSG00000141076.18	15.9731	40.3406	6.68847	2.67057e-10	5.43614e-08	13.1166
ENSG00000130935.10	14.5086	41.0953	6.68766	2.68248e-10	5.44211e-08	13.1123
ENSG00000138085.17	39.3779	120.885	6.68175	2.77087e-10	5.56471e-08	13.0812
ENSG00000167969.13	12.0549	33.3312	6.68122	2.7789e-10	5.56471e-08	13.0784
ENSG00000119392.15	19.3325	43.3938	6.68112	2.78045e-10	5.56471e-08	13.0779
ENSG00000138279.16	31.9728	94.108	6.6807	2.78673e-10	5.56471e-08	13.0758
ENSG00000179051.14	91.5925	190.395	6.68057	2.78878e-10	5.56471e-08	13.075
ENSG00000131467.11	38.2246	119.475	6.67953	2.80479e-10	5.57831e-08	13.0696
ENSG00000134146.12	1.35907	3.49445	6.67855	2.81989e-10	5.59002e-08	13.0644
ENSG00000117650.13	17.6021	27.8528	6.65891	3.14005e-10	6.2044e-08	12.9613
ENSG00000092470.12	7.17633	12.72	6.65445	3.21754e-10	6.33689e-08	12.9379
ENSG00000101811.14	12.7019	31.4788	6.64731	3.34571e-10	6.56504e-08	12.9005
ENSG00000115484.15	62.8189	168.427	6.6468	3.35503e-10	6.56504e-08	12.8978
ENSG00000103707.10	2.71586	8.94016	6.64425	3.40213e-10	6.6358e-08	12.8844
ENSG00000103245.14	1.92779	6.40568	6.64335	3.41891e-10	6.64714e-08	12.8797
ENSG00000111652.10	27.1072	74.1763	6.63514	3.57562e-10	6.92962e-08	12.8368
ENSG00000072571.20	13.6757	24.0272	6.63364	3.60511e-10	6.96452e-08	12.8289
ENSG00000149636.16	16.0216	30.9521	6.63205	3.63659e-10	7.00303e-08	12.8206
ENSG00000074582.15	5.91905	17.9514	6.623	3.82065e-10	7.33419e-08	12.7732
ENSG00000175063.17	84.5688	165.166	6.6219	3.84372e-10	7.34291e-08	12.7675
ENSG00000107625.13	12.7177	39.4124	6.62163	3.8494e-10	7.34291e-08	12.766
ENSG00000198056.15	4.26388	7.51545	6.61793	3.92775e-10	7.46888e-08	12.7467
ENSG00000171307.19	10.8928	32.5744	6.61338	4.02632e-10	7.61623e-08	12.723
ENSG00000149554.13	8.31146	16.6132	6.6132	4.03035e-10	7.61623e-08	12.722
ENSG00000160633.13	9.69226	36.8026	6.61187	4.05969e-10	7.64146e-08	12.7151
ENSG00000115317.12	5.54437	15.3583	6.61145	4.06889e-10	7.64146e-08	12.7129
ENSG00000145982.13	2.3488	7.26845	6.60982	4.10535e-10	7.66298e-08	12.7043
ENSG00000128626.12	21.3219	51.3907	6.60908	4.12189e-10	7.66298e-08	12.7005
ENSG00000079785.16	10.49	34.9347	6.60891	4.12571e-10	7.66298e-08	12.6996
ENSG00000187555.16	18.2786	59.2317	6.60824	4.14073e-10	7.66298e-08	12.6961
ENSG00000149476.16	7.52695	16.9617	6.60812	4.14352e-10	7.66298e-08	12.6955
ENSG00000115514.12	10.0103	32.4945	6.59883	4.3585e-10	8.03606e-08	12.647
ENSG00000137814.12	8.10417	20.844	6.59805	4.37697e-10	8.04567e-08	12.6429
ENSG00000138629.16	22.08	66.5017	6.59734	4.39386e-10	8.05231e-08	12.6392
ENSG00000160753.16	10.921	35.0039	6.59322	4.49365e-10	8.21039e-08	12.6177
ENSG00000134222.16	6.79335	10.9866	6.59253	4.51053e-10	8.21647e-08	12.6141
ENSG00000141101.13	25.4379	63.8537	6.59092	4.5501e-10	8.26374e-08	12.6057
ENSG00000106009.16	13.7397	39.9731	6.58926	4.59132e-10	8.31372e-08	12.5971
ENSG00000124783.14	21.5398	67.8131	6.58575	4.67993e-10	8.44894e-08	12.5788
ENSG00000185085.2	12.1358	35.0484	6.5758	4.94e-10	8.892e-08	12.5269
ENSG00000183751.15	7.5309	21.5086	6.5743	4.98032e-10	8.93805e-08	12.5192
ENSG00000132383.12	28.9313	62.054	6.56288	5.29888e-10	9.48172e-08	12.4597
ENSG00000227345.8	5.75328	16.3982	6.56051	5.36742e-10	9.57611e-08	12.4474
ENSG00000165304.8	24.9127	38.4504	6.55909	5.40912e-10	9.61493e-08	12.44
ENSG00000154839.10	9.08204	14.2895	6.55869	5.42088e-10	9.61493e-08	12.4379
ENSG00000106305.10	11.7172	28.4658	6.55572	5.50886e-10	9.7322e-08	12.4225
ENSG00000167394.13	1.12373	3.65819	6.55538	5.51908e-10	9.7322e-08	12.4207
ENSG00000095002.15	5.13722	9.98046	6.55106	5.64981e-10	9.93384e-08	12.3983
ENSG00000166902.5	15.1827	42.4465	6.54979	5.68864e-10	9.95287e-08	12.3917
ENSG00000090470.15	7.45974	22.4878	6.54964	5.69345e-10	9.95287e-08	12.3909
ENSG00000167325.15	42.5127	76.7043	6.54414	5.86563e-10	1.01914e-07	12.3624
ENSG00000073050.12	11.6328	30.9204	6.54366	5.881e-10	1.01914e-07	12.3599
ENSG00000265354.4	50.887	126.132	6.54318	5.89617e-10	1.01914e-07	12.3574
ENSG00000140326.13	3.5578	9.57433	6.54315	5.89712e-10	1.01914e-07	12.3572
ENSG00000100216.6	24.1142	70.5626	6.54015	5.99383e-10	1.03291e-07	12.3416
ENSG00000182512.5	15.1803	49.3238	6.53734	6.08566e-10	1.04577e-07	12.3271
ENSG00000158545.16	7.03429	21.8276	6.53195	6.26581e-10	1.07368e-07	12.2991
ENSG00000199627.1	-1.7864	2.38742	-6.5308	6.3048e-10	1.07732e-07	12.2932
ENSG00000161179.14	28.0136	62.8806	6.52952	6.34893e-10	1.08181e-07	12.2865
ENSG00000105364.14	12.9711	34.0705	6.52891	6.3699e-10	1.08235e-07	12.2833
ENSG00000119969.15	7.60885	15.4289	6.52527	6.49643e-10	1.10076e-07	12.2645
ENSG00000099381.18	14.346	41.2893	6.52097	6.6491e-10	1.12349e-07	12.2422
ENSG00000159259.8	6.43893	10.6371	6.51544	6.8509e-10	1.15438e-07	12.2136
ENSG00000237980.2	-0.164415	0.201799	-6.51389	6.90875e-10	1.1609e-07	12.2055
ENSG00000137547.9	26.9423	72.6783	6.49893	7.48993e-10	1.25326e-07	12.1282
ENSG00000147140.17	42.1308	114.406	6.49868	7.49973e-10	1.25326e-07	12.1269
ENSG00000139579.13	20.3686	55.1392	6.49678	7.57736e-10	1.25945e-07	12.117
ENSG00000256663.1	2.42859	3.54508	6.49675	7.57827e-10	1.25945e-07	12.1169
ENSG00000188229.6	246.028	575.542	6.49409	7.68772e-10	1.27415e-07	12.1032
ENSG00000148835.11	3.20769	8.27066	6.49035	7.84458e-10	1.2966e-07	12.0838
ENSG00000160688.19	15.9443	39.4003	6.48657	8.00617e-10	1.31767e-07	12.0643
ENSG00000151503.13	8.45906	17.0602	6.48613	8.02499e-10	1.31767e-07	12.0621
ENSG00000101003.10	11.8743	22.0114	6.48585	8.03721e-10	1.31767e-07	12.0606
ENSG00000136718.10	17.2037	55.1597	6.48052	8.2711e-10	1.35236e-07	12.0331
ENSG00000136875.13	22.3904	41.7053	6.47896	8.3409e-10	1.3601e-07	12.0251
ENSG00000140694.17	6.11282	18.3622	6.47487	8.52706e-10	1.38673e-07	12.0039
ENSG00000143252.16	28.4515	79.1658	6.47194	8.66247e-10	1.40499e-07	11.9888
ENSG00000136699.19	18.0856	50.5443	6.47103	8.70514e-10	1.40717e-07	11.9841
ENSG00000183207.14	30.1893	88.9732	6.47066	8.7223e-10	1.40717e-07	11.9822
ENSG00000083093.10	6.15486	16.1868	6.46974	8.76546e-10	1.41038e-07	11.9775
ENSG00000157895.11	2.37457	7.11009	6.46548	8.96864e-10	1.43925e-07	11.9556
ENSG00000166199.13	10.0624	20.0851	6.46464	9.00953e-10	1.442e-07	11.9512
ENSG00000116521.11	34.0722	105.273	6.46351	9.06417e-10	1.44362e-07	11.9454
ENSG00000105671.12	15.159	38.3761	6.46345	9.06726e-10	1.44362e-07	11.9451
ENSG00000128050.9	34.3182	73.4025	6.4623	9.1236e-10	1.4476e-07	11.9391
ENSG00000140365.16	6.19651	18.9917	6.46197	9.13996e-10	1.4476e-07	11.9374
ENSG00000165490.13	6.56902	10.7729	6.46059	9.20798e-10	1.45457e-07	11.9303
ENSG00000165283.16	52.2472	119.004	6.45959	9.25761e-10	1.45862e-07	11.9252
ENSG00000077348.9	20.6803	50.757	6.45737	9.36839e-10	1.47225e-07	11.9138
ENSG00000111361.13	13.9084	43.7108	6.45573	9.45158e-10	1.48148e-07	11.9053
ENSG00000168286.3	14.0372	39.2354	6.45315	9.58336e-10	1.49826e-07	11.8921
ENSG00000169607.13	9.40761	15.0754	6.45175	9.65597e-10	1.49936e-07	11.8848
ENSG00000188610.12	1.97829	3.00074	6.45131	9.67893e-10	1.49936e-07	11.8826
ENSG00000169592.15	5.06899	16.3686	6.45113	9.68806e-10	1.49936e-07	11.8817
ENSG00000160392.13	3.93189	13.3017	6.45111	9.68925e-10	1.49936e-07	11.8815
ENSG00000168159.14	54.041	118.951	6.44884	9.80798e-10	1.5118e-07	11.8699
ENSG00000172586.8	17.7028	52.6421	6.44862	9.81945e-10	1.5118e-07	11.8687
ENSG00000131351.15	2.46411	5.71999	6.44675	9.91877e-10	1.52322e-07	11.8591
ENSG00000143942.5	6.12291	13.1878	6.44474	1.00265e-09	1.53587e-07	11.8488
ENSG00000279204.1	-0.258924	0.342905	-6.44107	1.02261e-09	1.56251e-07	11.8299
ENSG00000133393.13	30.8885	61.9744	6.43755	1.04209e-09	1.58827e-07	11.8118
ENSG00000073111.14	33.4061	45.8673	6.43518	1.0554e-09	1.60423e-07	11.7997
ENSG00000142230.13	23.7234	66.1209	6.43475	1.05785e-09	1.60423e-07	11.7974
ENSG00000148291.10	17.4297	40.532	6.43236	1.0715e-09	1.62088e-07	11.7852
ENSG00000169683.8	8.21749	20.3904	6.42899	1.09102e-09	1.64631e-07	11.7679
ENSG00000124784.9	12.1885	30.3795	6.4276	1.09923e-09	1.65457e-07	11.7607
ENSG00000131148.9	6.48197	20.8924	6.4255	1.11164e-09	1.66911e-07	11.7499
ENSG00000168078.10	23.5729	38.5972	6.42387	1.12139e-09	1.6796e-07	11.7416
ENSG00000152455.16	5.75333	13.6849	6.42072	1.1405e-09	1.70186e-07	11.7254
ENSG00000132313.15	9.78444	30.6918	6.4205	1.14187e-09	1.70186e-07	11.7242
ENSG00000108883.13	15.9873	43.126	6.41682	1.16456e-09	1.73143e-07	11.7054
ENSG00000167088.11	21.0178	47.2417	6.41595	1.17004e-09	1.73532e-07	11.7009
ENSG00000128951.14	16.3158	39.4341	6.41534	1.17381e-09	1.73667e-07	11.6978
ENSG00000122140.11	15.4903	35.6589	6.41465	1.17816e-09	1.73885e-07	11.6943
ENSG00000111231.9	7.95144	19.8026	6.41259	1.19126e-09	1.75348e-07	11.6837
ENSG00000196230.13	290.486	686.07	6.41218	1.19385e-09	1.75348e-07	11.6816
ENSG00000111667.14	38.0711	92.7171	6.41104	1.20121e-09	1.76003e-07	11.6757
ENSG00000102900.13	7.52904	17.5884	6.40857	1.21718e-09	1.77913e-07	11.6631
ENSG00000161204.11	12.4615	34.7108	6.39993	1.27475e-09	1.85881e-07	11.6188
ENSG00000162910.19	12.2208	38.3166	6.3949	1.3095e-09	1.9049e-07	11.5931
ENSG00000103549.22	13.5947	37.8211	6.39103	1.33685e-09	1.94004e-07	11.5733
ENSG00000185298.13	12.756	39.848	6.38957	1.34731e-09	1.95055e-07	11.5658
ENSG00000166797.11	14.0821	45.9949	6.38884	1.35255e-09	1.95347e-07	11.5621
ENSG00000162385.11	16.7254	50.0563	6.38761	1.36146e-09	1.96167e-07	11.5558
ENSG00000142731.11	9.18209	16.4041	6.38717	1.36471e-09	1.96168e-07	11.5535
ENSG00000158435.8	28.2358	86.0297	6.38619	1.37183e-09	1.96726e-07	11.5486
ENSG00000100823.12	79.9588	206.436	6.37991	1.41866e-09	2.02962e-07	11.5164
ENSG00000167136.7	8.31731	15.373	6.37753	1.43679e-09	2.05072e-07	11.5043
ENSG00000152147.11	2.36522	6.5304	6.3746	1.4594e-09	2.0781e-07	11.4893
ENSG00000179409.11	9.67496	23.8734	6.37044	1.49218e-09	2.11695e-07	11.468
ENSG00000063244.13	33.6211	109.272	6.37025	1.49366e-09	2.11695e-07	11.4671
ENSG00000108953.17	130.426	368.588	6.36741	1.51643e-09	2.14007e-07	11.4526
ENSG00000176946.12	17.8219	62.3812	6.36734	1.51703e-09	2.14007e-07	11.4522
ENSG00000130204.13	36.4133	84.2959	6.3576	1.59786e-09	2.24887e-07	11.4025
ENSG00000113048.17	7.9456	24.9042	6.35633	1.60867e-09	2.25885e-07	11.3961
ENSG00000100479.13	6.83102	12.3693	6.35237	1.64294e-09	2.29709e-07	11.3759
ENSG00000158169.13	2.51059	5.38621	6.35231	1.64348e-09	2.29709e-07	11.3756
ENSG00000018699.13	7.188	19.8719	6.3487	1.67539e-09	2.3363e-07	11.3572
ENSG00000136933.17	6.70121	18.3895	6.34497	1.70895e-09	2.37764e-07	11.3382
ENSG00000144034.16	11.2359	32.8393	6.3415	1.74079e-09	2.41639e-07	11.3205
ENSG00000171241.9	5.70309	10.8669	6.33426	1.80911e-09	2.5055e-07	11.2837
ENSG00000163535.18	5.49769	10.3174	6.33224	1.82861e-09	2.52639e-07	11.2734
ENSG00000139546.11	4.12666	12.0462	6.33135	1.83728e-09	2.52639e-07	11.2689
ENSG00000172775.17	11.9824	43.6935	6.3311	1.83978e-09	2.52639e-07	11.2676
ENSG00000166508.18	81.0348	128.778	6.33091	1.84156e-09	2.52639e-07	11.2667
ENSG00000186193.9	22.0821	34.0482	6.33056	1.84502e-09	2.52639e-07	11.2649
ENSG00000112118.20	66.0408	132.3	6.32602	1.89001e-09	2.58216e-07	11.2418
ENSG00000103342.13	22.521	79.8319	6.31947	1.95691e-09	2.66756e-07	11.2085
ENSG00000132436.11	7.91982	17.1674	6.31779	1.97446e-09	2.68544e-07	11.2
ENSG00000075218.19	10.4253	20.72	6.31499	2.004e-09	2.71137e-07	11.1857
ENSG00000184752.13	21.3252	70.1987	6.31488	2.00521e-09	2.71137e-07	11.1852
ENSG00000178307.10	10.5704	31.5883	6.31472	2.00693e-09	2.71137e-07	11.1843
ENSG00000115539.14	11.9729	38.7468	6.31076	2.04944e-09	2.76264e-07	11.1643
ENSG00000037897.17	7.2015	19.0104	6.30852	2.07394e-09	2.78947e-07	11.1529
ENSG00000124562.10	54.8629	154.527	6.30384	2.12605e-09	2.85323e-07	11.1292
ENSG00000132305.21	31.561	100.808	6.30273	2.13858e-09	2.86372e-07	11.1235
ENSG00000130826.18	30.7813	78.309	6.30195	2.14743e-09	2.86923e-07	11.1196
ENSG00000175792.12	11.8897	25.2983	6.3008	2.16059e-09	2.88046e-07	11.1137
ENSG00000136897.8	10.6073	30.4527	6.29819	2.19064e-09	2.91412e-07	11.1005
ENSG00000042088.14	4.32493	10.6146	6.29643	2.21118e-09	2.93501e-07	11.0916
ENSG00000184162.15	9.97305	21.6408	6.29393	2.24065e-09	2.96763e-07	11.0789
ENSG00000196510.12	8.75684	25.4907	6.29209	2.26254e-09	2.9901e-07	11.0696
ENSG00000161654.10	6.16919	18.7457	6.28791	2.31317e-09	3.04213e-07	11.0484
ENSG00000143575.15	29.749	103.225	6.28751	2.31815e-09	3.04213e-07	11.0464
ENSG00000004779.10	36.71	115.865	6.28733	2.32027e-09	3.04213e-07	11.0455
ENSG00000135972.9	6.87625	20.8217	6.2869	2.32553e-09	3.04213e-07	11.0433
ENSG00000175110.12	5.36493	13.9947	6.28599	2.33685e-09	3.04213e-07	11.0387
ENSG00000141858.12	41.2654	102.517	6.28582	2.33895e-09	3.04213e-07	11.0378
ENSG00000138382.15	7.31584	26.9432	6.28573	2.34006e-09	3.04213e-07	11.0374
ENSG00000174276.7	5.66903	15.1612	6.28557	2.34203e-09	3.04213e-07	11.0366
ENSG00000090273.14	29.5058	91.7453	6.28484	2.35112e-09	3.04742e-07	11.0329
ENSG00000123374.11	9.79803	22.1517	6.28091	2.40045e-09	3.10472e-07	11.013
ENSG00000108604.16	40.4016	104.568	6.27879	2.4275e-09	3.13303e-07	11.0023
ENSG00000226754.2	0.438095	0.819829	6.27679	2.45328e-09	3.15958e-07	10.9922
ENSG00000238227.8	26.3003	61.282	6.27602	2.46334e-09	3.1658e-07	10.9883
ENSG00000111669.15	246.594	563.225	6.27308	2.5019e-09	3.20856e-07	10.9734
ENSG00000144580.14	11.5703	34.9154	6.27226	2.51276e-09	3.2157e-07	10.9692
ENSG00000196659.10	3.5692	8.00871	6.26723	2.58048e-09	3.29541e-07	10.9438
ENSG00000225921.7	18.4212	54.766	6.26466	2.6157e-09	3.33337e-07	10.9308
ENSG00000142856.17	3.08794	8.78358	6.26213	2.65081e-09	3.37103e-07	10.9181
ENSG00000116750.14	6.98244	20.7021	6.26049	2.67389e-09	3.39326e-07	10.9098
ENSG00000085999.13	4.34045	7.95379	6.25834	2.70433e-09	3.42474e-07	10.8989
ENSG00000001497.18	3.95746	11.2159	6.255	2.75242e-09	3.47837e-07	10.8821
ENSG00000101057.16	90.8409	146.731	6.25384	2.76937e-09	3.49251e-07	10.8762
ENSG00000117862.13	1.87349	5.70489	6.2487	2.84541e-09	3.58096e-07	10.8503
ENSG00000163655.16	24.4331	48.3871	6.24604	2.88559e-09	3.62402e-07	10.8369
ENSG00000132768.14	12.1525	32.2783	6.24464	2.90703e-09	3.6434e-07	10.8298
ENSG00000184857.8	3.7244	8.51475	6.2392	2.9915e-09	3.74154e-07	10.8024
ENSG00000141499.17	2.99226	8.08632	6.23799	3.01068e-09	3.75778e-07	10.7963
ENSG00000108773.11	20.5045	55.4678	6.23736	3.02063e-09	3.76245e-07	10.7931
ENSG00000128973.13	4.95056	11.1331	6.23568	3.04741e-09	3.78803e-07	10.7847
ENSG00000129932.10	8.16809	25.0412	6.23417	3.07178e-09	3.81051e-07	10.7771
ENSG00000179115.11	27.8252	83.0519	6.22776	3.17721e-09	3.93326e-07	10.7448
ENSG00000167967.16	3.73947	14.3841	6.22559	3.21365e-09	3.95081e-07	10.7339
ENSG00000123415.15	4.26753	12.8277	6.22554	3.2145e-09	3.95081e-07	10.7336
ENSG00000198522.14	8.78484	29.0879	6.22539	3.21707e-09	3.95081e-07	10.7329
ENSG00000170855.4	13.1569	40.7777	6.22537	3.21744e-09	3.95081e-07	10.7327
ENSG00000102384.13	4.2571	8.02432	6.22185	3.27757e-09	4.01651e-07	10.715
ENSG00000185721.13	23.3531	69.8489	6.22014	3.30709e-09	4.04451e-07	10.7065
ENSG00000139131.13	8.36039	23.0554	6.2189	3.32869e-09	4.06275e-07	10.7002
ENSG00000174109.5	8.56712	25.5634	6.21723	3.35799e-09	4.09028e-07	10.6918
ENSG00000137876.11	9.86543	34.1732	6.21423	3.41141e-09	4.14701e-07	10.6767
ENSG00000130560.9	18.9896	46.566	6.20974	3.49289e-09	4.231e-07	10.6542
ENSG00000163528.13	7.16757	19.1755	6.20965	3.49445e-09	4.231e-07	10.6537
ENSG00000125651.14	19.3314	83.4011	6.20855	3.51476e-09	4.24712e-07	10.6482
ENSG00000246089.3	2.52751	5.40773	6.20796	3.52573e-09	4.25191e-07	10.6452
ENSG00000121058.5	7.52662	22.9142	6.20604	3.56129e-09	4.28626e-07	10.6356
ENSG00000185414.20	9.42775	26.6683	6.20559	3.56985e-09	4.28806e-07	10.6333
ENSG00000000460.17	3.51088	6.80102	6.20401	3.5995e-09	4.31513e-07	10.6254
ENSG00000167130.18	14.3559	31.9835	6.20047	3.66693e-09	4.3873e-07	10.6077
ENSG00000196329.11	-0.443136	0.457267	-6.19808	3.71328e-09	4.434e-07	10.5956
ENSG00000148300.12	10.6291	28.3312	6.19636	3.74691e-09	4.46537e-07	10.587
ENSG00000095319.14	31.1975	68.5542	6.19098	3.85423e-09	4.58427e-07	10.56
ENSG00000105248.16	9.26673	28.4895	6.1854	3.96863e-09	4.71109e-07	10.532
ENSG00000119487.17	9.90504	30.5977	6.18479	3.98122e-09	4.71517e-07	10.529
ENSG00000147274.14	28.1209	99.0647	6.18448	3.98761e-09	4.71517e-07	10.5275
ENSG00000134690.11	22.7902	49.0693	6.18064	4.06873e-09	4.80174e-07	10.5082
ENSG00000169180.12	20.059	67.3704	6.17814	4.12235e-09	4.85557e-07	10.4957
ENSG00000137168.8	26.4065	74.0624	6.17772	4.13139e-09	4.85678e-07	10.4936
ENSG00000103266.11	8.90413	27.5758	6.17711	4.14467e-09	4.86297e-07	10.4905
ENSG00000179151.13	6.38537	19.4579	6.1761	4.16663e-09	4.8793e-07	10.4855
ENSG00000166896.9	2.13538	5.66046	6.17354	4.22282e-09	4.93557e-07	10.4727
ENSG00000280789.2	1.87112	5.06344	6.17306	4.2334e-09	4.93842e-07	10.4703
ENSG00000123975.5	128.895	244.001	6.17258	4.24409e-09	4.94139e-07	10.4679
ENSG00000165244.7	11.2148	18.4137	6.17208	4.25521e-09	4.94484e-07	10.4654
ENSG00000160767.21	22.5385	54.1489	6.17121	4.27455e-09	4.95783e-07	10.461
ENSG00000157778.9	14.0038	36.6373	6.16127	4.50257e-09	5.21232e-07	10.4113
ENSG00000111196.10	4.6741	11.5276	6.1593	4.54934e-09	5.25643e-07	10.4014
ENSG00000182810.7	7.5015	19.3367	6.15777	4.58576e-09	5.28844e-07	10.3938
ENSG00000169188.5	14.7652	45.4239	6.15667	4.61218e-09	5.30882e-07	10.3883
ENSG00000169371.14	2.86085	7.52591	6.15545	4.64176e-09	5.33275e-07	10.3822
ENSG00000177192.14	4.84025	13.9873	6.15505	4.65135e-09	5.33366e-07	10.3802
ENSG00000171311.13	4.75518	18.0286	6.15418	4.67268e-09	5.34801e-07	10.3759
ENSG00000115204.15	8.60341	26.0577	6.153	4.7014e-09	5.37075e-07	10.37
ENSG00000123219.13	4.29633	9.33099	6.15215	4.72244e-09	5.38465e-07	10.3657
ENSG00000143321.19	129.117	374.03	6.14855	4.812e-09	5.47648e-07	10.3478
ENSG00000105676.14	9.87773	26.347	6.14582	4.88098e-09	5.54458e-07	10.3342
ENSG00000257167.2	3.74868	5.11696	6.14118	5.00068e-09	5.66992e-07	10.311
ENSG00000163798.13	5.37424	20.0048	6.13785	5.08827e-09	5.7535e-07	10.2944
ENSG00000165733.8	9.30575	30.6309	6.13766	5.09336e-09	5.7535e-07	10.2934
ENSG00000187522.16	9.40624	22.7129	6.1352	5.15897e-09	5.81679e-07	10.2812
ENSG00000114686.9	45.747	125.077	6.13337	5.20839e-09	5.86162e-07	10.2721
ENSG00000086475.15	18.1058	43.4034	6.13049	5.28734e-09	5.93944e-07	10.2577
ENSG00000163026.12	3.9168	9.5896	6.12827	5.34885e-09	5.99744e-07	10.2466
ENSG00000136527.18	12.422	38.2007	6.12318	5.49246e-09	6.1471e-07	10.2213
ENSG00000264350.1	14.2381	39.1675	6.12178	5.53263e-09	6.18065e-07	10.2144
ENSG00000235173.7	20.2882	50.3878	6.11916	5.60862e-09	6.25402e-07	10.2013
ENSG00000066117.15	21.3946	59.2383	6.1176	5.65445e-09	6.29356e-07	10.1935
ENSG00000149136.9	35.6588	88.1233	6.1158	5.70773e-09	6.34122e-07	10.1846
ENSG00000163382.12	45.021	120.616	6.10611	6.00269e-09	6.65673e-07	10.1364
ENSG00000170779.11	26.7048	44.7676	6.10216	6.12703e-09	6.78222e-07	10.1168
ENSG00000167085.13	15.019	41.3203	6.09881	6.23481e-09	6.88474e-07	10.1001
ENSG00000120948.18	11.3444	48.4367	6.0984	6.24807e-09	6.88474e-07	10.0981
ENSG00000084090.13	44.6326	111.878	6.09822	6.2537e-09	6.88474e-07	10.0972
ENSG00000132361.18	36.0509	99.3876	6.0948	6.36586e-09	6.99553e-07	10.0803
ENSG00000161847.14	13.9646	37.6441	6.09401	6.39214e-09	7.0117e-07	10.0763
ENSG00000125944.21	17.9003	58.016	6.09339	6.41252e-09	7.02137e-07	10.0733
ENSG00000129028.9	2.91131	6.56612	6.09093	6.49495e-09	7.09881e-07	10.0611
ENSG00000127423.11	4.4413	6.9487	6.08965	6.53835e-09	7.13033e-07	10.0547
ENSG00000055070.17	18.5304	66.432	6.08939	6.54731e-09	7.13033e-07	10.0534
ENSG00000111206.13	50.7498	65.6978	6.08596	6.66473e-09	7.24521e-07	10.0364
ENSG00000106628.11	35.8355	88.8435	6.08263	6.78086e-09	7.35826e-07	10.0199
ENSG00000100029.18	16.289	50.2356	6.0806	6.85267e-09	7.41995e-07	10.0098
ENSG00000125970.12	18.2172	67.5618	6.08033	6.86217e-09	7.41995e-07	10.0085
ENSG00000110955.9	229.281	756.076	6.07987	6.87849e-09	7.42436e-07	10.0062
ENSG00000160219.12	-1.26517	1.99893	-6.07926	6.90024e-09	7.43461e-07	10.0032
ENSG00000071655.18	5.72866	16.2614	6.07775	6.95465e-09	7.47995e-07	9.9957
ENSG00000070814.22	11.6559	29.7216	6.07401	7.09072e-09	7.6128e-07	9.97718
ENSG00000087586.18	23.5022	45.7648	6.06966	7.2523e-09	7.77252e-07	9.95565
ENSG00000160593.19	-2.04345	2.47637	-6.06891	7.28067e-09	7.78916e-07	9.95192
ENSG00000119318.13	56.505	148.929	6.06617	7.38465e-09	7.87501e-07	9.93837
ENSG00000140534.14	7.42234	12.103	6.06611	7.38688e-09	7.87501e-07	9.93808
ENSG00000116455.14	10.6523	32.9964	6.06464	7.44319e-09	7.92112e-07	9.93082
ENSG00000103274.11	3.55448	11.2487	6.06032	7.61154e-09	8.0861e-07	9.90945
ENSG00000114767.7	15.0811	38.8116	6.0537	7.87651e-09	8.35296e-07	9.87675
ENSG00000204237.5	10.503	28.9836	6.05157	7.964e-09	8.431e-07	9.86619
ENSG00000143761.16	116.14	479.418	6.05032	8.01541e-09	8.47064e-07	9.86004
ENSG00000144231.11	6.95774	19.3741	6.04856	8.08865e-09	8.53317e-07	9.85135
ENSG00000167770.11	25.7169	76.3649	6.04626	8.18547e-09	8.62032e-07	9.83998
ENSG00000094880.11	8.93111	26.6164	6.04526	8.22794e-09	8.65003e-07	9.83504
ENSG00000174446.13	6.59481	19.5585	6.04238	8.35112e-09	8.76434e-07	9.82084
ENSG00000181929.13	7.99083	29.7071	6.04184	8.37462e-09	8.76603e-07	9.81815
ENSG00000176386.9	6.48871	18.5313	6.04168	8.38164e-09	8.76603e-07	9.81735
ENSG00000185238.13	6.43658	16.395	6.04009	8.45038e-09	8.82272e-07	9.80955
ENSG00000158864.13	10.035	30.7446	6.03733	8.57189e-09	8.93421e-07	9.79591
ENSG00000112984.12	26.0288	37.5337	6.03557	8.64999e-09	9.00014e-07	9.78724
ENSG00000060642.11	3.3258	9.71247	6.03494	8.67808e-09	9.01391e-07	9.78414
ENSG00000222057.1	-9.39917	10.712	-6.03142	8.83728e-09	9.16358e-07	9.76678
ENSG00000162972.10	6.80017	25.6348	6.03039	8.88431e-09	9.19663e-07	9.7617
ENSG00000116560.11	35.4632	131.078	6.02869	8.96277e-09	9.26204e-07	9.7533
ENSG00000182004.13	29.1656	80.4415	6.0264	9.06901e-09	9.35588e-07	9.74205
ENSG00000136824.19	19.5471	37.3301	6.02582	9.09619e-09	9.36534e-07	9.73919
ENSG00000141569.12	9.12043	23.335	6.02548	9.11211e-09	9.36534e-07	9.73752
ENSG00000143294.15	14.6826	46.8539	6.02522	9.12449e-09	9.36534e-07	9.73622
ENSG00000101412.13	18.8556	32.2008	6.02342	9.20968e-09	9.43681e-07	9.72734
ENSG00000140983.14	10.1181	36.1624	6.02305	9.22713e-09	9.43875e-07	9.72553
ENSG00000187741.15	4.83147	10.8346	6.0209	9.33004e-09	9.52795e-07	9.71494
ENSG00000105341.19	9.453	31.5146	6.01325	9.70512e-09	9.89433e-07	9.67728
ENSG00000141030.13	21.415	58.1354	6.01221	9.75713e-09	9.93066e-07	9.67218
ENSG00000119383.20	18.7702	54.3921	6.01119	9.80837e-09	9.96609e-07	9.66717
ENSG00000023734.11	63.3898	179.955	6.01057	9.8397e-09	9.98121e-07	9.66412
ENSG00000182944.18	17.2088	74.7641	6.00943	9.89778e-09	1.00234e-06	9.6585
ENSG00000165609.13	13.7225	34.4822	6.00856	9.94183e-09	1.00363e-06	9.65426
ENSG00000132423.12	7.34827	18.6356	6.00853	9.94365e-09	1.00363e-06	9.65409
ENSG00000158402.20	3.47583	7.45112	6.00779	9.98158e-09	1.00579e-06	9.65045
ENSG00000040275.17	5.91837	14.3821	6.00635	1.00558e-08	1.01159e-06	9.64337
ENSG00000103194.16	22.8616	73.7484	6.00579	1.00848e-08	1.01282e-06	9.64062
ENSG00000143258.16	13.411	31.7996	6.00415	1.01702e-08	1.01856e-06	9.63257
ENSG00000108179.14	84.548	166.322	6.00405	1.01755e-08	1.01856e-06	9.63206
ENSG00000115053.17	63.2645	189.339	6.00136	1.03175e-08	1.03107e-06	9.61883
ENSG00000239306.5	11.8868	39.6783	5.9984	1.04757e-08	1.04515e-06	9.6043
ENSG00000090487.11	19.0891	63.3333	5.99746	1.05261e-08	1.04846e-06	9.59971
ENSG00000196419.13	91.1585	273.747	5.99615	1.05972e-08	1.05265e-06	9.59328
ENSG00000211870.1	-1.65464	1.56099	-5.99605	1.06028e-08	1.05265e-06	9.59277
ENSG00000204392.11	28.9908	87.8844	5.99239	1.08042e-08	1.06962e-06	9.5748
ENSG00000103343.13	2.35089	8.1793	5.9923	1.08091e-08	1.06962e-06	9.57437
ENSG00000111358.14	9.87284	27.1142	5.98916	1.09852e-08	1.08528e-06	9.55893
ENSG00000138363.15	26.9824	72.272	5.98706	1.1104e-08	1.09523e-06	9.54866
ENSG00000006744.19	10.3041	34.4781	5.98431	1.1262e-08	1.10831e-06	9.53516
ENSG00000084463.8	28.3686	72.3219	5.98412	1.12731e-08	1.10831e-06	9.53422
ENSG00000109674.4	4.22331	6.74695	5.98359	1.13034e-08	1.10949e-06	9.53165
ENSG00000171103.11	4.73259	13.8689	5.98068	1.1474e-08	1.12442e-06	9.51735
ENSG00000109919.10	25.172	86.2467	5.97995	1.1517e-08	1.12603e-06	9.51378
ENSG00000137135.18	4.05084	6.27823	5.97963	1.15355e-08	1.12603e-06	9.51225
ENSG00000120539.15	8.623	17.2589	5.97945	1.15462e-08	1.12603e-06	9.51136
ENSG00000088035.18	3.36753	11.2523	5.97582	1.17637e-08	1.14541e-06	9.49353
ENSG00000204568.12	37.8548	108.576	5.97161	1.20202e-08	1.1685e-06	9.47293
ENSG00000100401.20	29.6889	86.4121	5.96955	1.2148e-08	1.17903e-06	9.46283
ENSG00000136122.18	4.68979	9.70958	5.96761	1.22693e-08	1.18891e-06	9.45334
ENSG00000197451.12	77.3411	253.211	5.96592	1.23759e-08	1.19732e-06	9.44508
ENSG00000128654.14	13.4819	52.3312	5.96243	1.25989e-08	1.21695e-06	9.42803
ENSG00000071564.17	28.0858	67.3474	5.96134	1.26698e-08	1.22186e-06	9.42267
ENSG00000160563.14	7.32106	17.3532	5.95951	1.27887e-08	1.23136e-06	9.41375
ENSG00000184990.13	11.9285	31.0842	5.95812	1.28804e-08	1.23824e-06	9.40692
ENSG00000069248.12	11.4688	32.1689	5.95519	1.30748e-08	1.25494e-06	9.39262
ENSG00000197858.11	43.6541	125.462	5.95416	1.31443e-08	1.25961e-06	9.38756
ENSG00000163002.13	4.76862	13.5585	5.9538	1.31682e-08	1.25991e-06	9.38582
ENSG00000100714.17	8.47442	20.2617	5.94967	1.34492e-08	1.28477e-06	9.36566
ENSG00000189091.13	26.3239	71.6047	5.9493	1.34751e-08	1.28522e-06	9.36382
ENSG00000114346.14	41.5783	84.9808	5.94809	1.35589e-08	1.29119e-06	9.3579
ENSG00000159593.15	11.8386	34.5852	5.94772	1.35844e-08	1.29154e-06	9.35611
ENSG00000178966.17	11.9132	23.2988	5.94742	1.36053e-08	1.29154e-06	9.35464
ENSG00000136811.16	8.31806	23.6802	5.94683	1.3646e-08	1.2927e-06	9.35179
ENSG00000259956.2	12.5432	40.2333	5.94663	1.36601e-08	1.2927e-06	9.3508
ENSG00000143633.13	3.79917	11.2268	5.94544	1.37436e-08	1.29857e-06	9.34499
ENSG00000145604.17	5.36564	10.2727	5.94314	1.39063e-08	1.31191e-06	9.33374
ENSG00000120334.15	4.82991	9.67384	5.94251	1.39509e-08	1.31407e-06	9.33069
ENSG00000084623.12	13.3073	51.0805	5.942	1.39876e-08	1.31548e-06	9.32818
ENSG00000198331.11	3.94935	8.16999	5.93683	1.43617e-08	1.34782e-06	9.30298
ENSG00000274523.5	11.252	35.8539	5.93664	1.43758e-08	1.34782e-06	9.30204
ENSG00000167112.10	6.35983	19.8716	5.93261	1.46747e-08	1.37371e-06	9.28239
ENSG00000177084.18	7.68721	17.9983	5.93115	1.47849e-08	1.3819e-06	9.27525
ENSG00000112039.5	12.228	21.7006	5.92745	1.50664e-08	1.40605e-06	9.25724
ENSG00000139734.19	4.21139	8.24105	5.92392	1.53403e-08	1.42941e-06	9.24004
ENSG00000160803.8	24.5433	62.7402	5.92324	1.53934e-08	1.43216e-06	9.23674
ENSG00000111845.5	23.0133	49.7789	5.92217	1.54779e-08	1.43781e-06	9.23151
ENSG00000156110.15	12.7586	32.1658	5.92062	1.56008e-08	1.44701e-06	9.22396
ENSG00000164330.17	-3.15881	4.61055	-5.91777	1.58287e-08	1.46591e-06	9.21012
ENSG00000167553.16	62.9469	151.134	5.91684	1.59039e-08	1.47063e-06	9.20559
ENSG00000164818.16	13.0618	33.6078	5.91611	1.59638e-08	1.47287e-06	9.202
ENSG00000133119.13	19.4706	37.041	5.91595	1.59768e-08	1.47287e-06	9.20123
ENSG00000125656.11	9.64948	31.7154	5.91244	1.62647e-08	1.49714e-06	9.18418
ENSG00000149532.16	17.1158	53.7669	5.91061	1.64173e-08	1.5089e-06	9.17526
ENSG00000146410.12	6.11175	10.2779	5.90958	1.65038e-08	1.51455e-06	9.17025
ENSG00000161888.11	5.98316	12.0478	5.90885	1.65653e-08	1.5179e-06	9.16669
ENSG00000179886.6	5.29319	11.8138	5.90829	1.66125e-08	1.51993e-06	9.16398
ENSG00000130695.16	7.14825	16.8989	5.90737	1.66903e-08	1.52475e-06	9.15952
ENSG00000163159.14	25.4152	75.4301	5.90657	1.67587e-08	1.52823e-06	9.15561
ENSG00000106399.11	11.9002	29.8537	5.90592	1.68139e-08	1.52823e-06	9.15248
ENSG00000175334.8	93.6546	227.457	5.90586	1.68194e-08	1.52823e-06	9.15216
ENSG00000126787.13	18.1632	33.7185	5.90574	1.68292e-08	1.52823e-06	9.15161
ENSG00000198830.11	56.903	141.737	5.90457	1.69305e-08	1.53371e-06	9.14588
ENSG00000204161.14	-1.76845	2.41367	-5.90445	1.69401e-08	1.53371e-06	9.14534
ENSG00000163106.11	-0.752789	0.994562	-5.90336	1.7035e-08	1.54001e-06	9.14
ENSG00000115368.10	11.4853	38.5495	5.89855	1.74565e-08	1.57576e-06	9.11667
ENSG00000007541.17	3.67275	11.8864	5.89787	1.75173e-08	1.57861e-06	9.11335
ENSG00000170473.17	6.98001	27.4087	5.89761	1.75401e-08	1.57861e-06	9.11211
ENSG00000013275.8	36.6255	117.948	5.89613	1.76735e-08	1.58825e-06	9.10488
ENSG00000007520.4	19.2818	58.9273	5.89389	1.78756e-08	1.60404e-06	9.09403
ENSG00000108559.12	6.97516	23.3312	5.8924	1.80119e-08	1.61389e-06	9.08677
ENSG00000204745.4	0.881225	2.21889	5.89028	1.82068e-08	1.62895e-06	9.0765
ENSG00000124356.16	6.43274	24.1265	5.88987	1.82451e-08	1.62997e-06	9.07449
ENSG00000108523.16	26.8879	91.7941	5.88418	1.87802e-08	1.6753e-06	9.04691
ENSG00000101146.13	10.3188	31.1314	5.88248	1.89423e-08	1.68729e-06	9.0387
ENSG00000197905.10	16.198	38.2293	5.87939	1.9242e-08	1.71147e-06	9.02372
ENSG00000166477.13	11.6601	37.4007	5.87813	1.93657e-08	1.71994e-06	9.0176
ENSG00000165629.20	89.9583	239.672	5.87764	1.94136e-08	1.72168e-06	9.01525
ENSG00000114956.20	14.9336	52.8767	5.8752	1.96555e-08	1.74059e-06	9.00343
ENSG00000023697.13	20.1603	45.9163	5.87371	1.98048e-08	1.75125e-06	8.99621
ENSG00000185651.15	26.9258	85.6288	5.86451	2.07516e-08	1.83231e-06	8.95163
ENSG00000136938.9	102.024	308.718	5.86376	2.08297e-08	1.83652e-06	8.94805
ENSG00000006695.12	3.22048	10.1789	5.86296	2.09143e-08	1.84131e-06	8.94418
ENSG00000003056.8	18.0363	48.8228	5.86108	2.11153e-08	1.85426e-06	8.93506
ENSG00000176101.12	41.618	108.802	5.86101	2.11226e-08	1.85426e-06	8.93473
ENSG00000081189.16	-3.10306	4.90447	-5.85798	2.14498e-08	1.88026e-06	8.92006
ENSG00000163930.10	16.8889	52.3717	5.85505	2.17694e-08	1.90553e-06	8.90594
ENSG00000132676.16	17.4376	59.5977	5.85442	2.18392e-08	1.90888e-06	8.90289
ENSG00000102974.16	6.502	23.6492	5.85309	2.19866e-08	1.919e-06	8.89647
ENSG00000133243.10	22.0607	61.5048	5.85216	2.20913e-08	1.92496e-06	8.89194
ENSG00000104980.8	5.94878	20.0804	5.85181	2.21296e-08	1.92496e-06	8.89028
ENSG00000168090.10	40.5864	105.091	5.85163	2.215e-08	1.92496e-06	8.8894
ENSG00000149483.12	5.73915	18.3577	5.85029	2.23004e-08	1.93525e-06	8.88295
ENSG00000287222.1	1.94252	3.62056	5.84976	2.23606e-08	1.93771e-06	8.88037
ENSG00000161547.17	31.6899	136.38	5.84825	2.25329e-08	1.94985e-06	8.87305
ENSG00000105229.7	6.71217	25.1086	5.84501	2.29051e-08	1.97924e-06	8.85741
ENSG00000149792.9	19.1042	56.924	5.84142	2.33245e-08	2.01261e-06	8.8401
ENSG00000198924.8	5.5201	13.4197	5.84072	2.34067e-08	2.01669e-06	8.83675
ENSG00000122512.16	3.41167	9.25724	5.84046	2.34383e-08	2.01669e-06	8.83546
ENSG00000140395.9	3.24308	13.4009	5.8386	2.36599e-08	2.03287e-06	8.82648
ENSG00000162961.14	12.2463	40.0432	5.83771	2.37658e-08	2.03909e-06	8.82222
ENSG00000146701.12	74.8783	218.133	5.83447	2.41588e-08	2.06987e-06	8.80657
ENSG00000065268.11	21.4446	59.3337	5.83128	2.4551e-08	2.10052e-06	8.7912
ENSG00000106263.18	28.8543	92.4289	5.82973	2.47438e-08	2.11402e-06	8.78374
ENSG00000269335.6	1.63797	4.3822	5.82896	2.48399e-08	2.11926e-06	8.78004
ENSG00000072501.19	18.669	50.5947	5.82045	2.59298e-08	2.20913e-06	8.73907
ENSG00000108064.11	12.3549	32.1119	5.8198	2.60155e-08	2.21028e-06	8.73593
ENSG00000137404.14	22.6711	48.2472	5.81979	2.60162e-08	2.21028e-06	8.7359
ENSG00000136108.15	25.9649	48.6611	5.81813	2.62357e-08	2.22582e-06	8.72788
ENSG00000166171.13	6.92451	16.5328	5.81719	2.636e-08	2.23324e-06	8.72338
ENSG00000140350.15	9.76782	29.7053	5.81601	2.65181e-08	2.2435e-06	8.71767
ENSG00000072864.16	8.57937	19.7882	5.8137	2.68287e-08	2.26662e-06	8.70656
ENSG00000106355.10	8.41722	26.4147	5.81193	2.70693e-08	2.28376e-06	8.69805
ENSG00000075856.12	6.056	21.7748	5.80249	2.83865e-08	2.39156e-06	8.65272
ENSG00000204438.11	3.46255	10.4517	5.80181	2.84847e-08	2.39651e-06	8.64943
ENSG00000005189.20	2.16592	4.85504	5.79634	2.92795e-08	2.45996e-06	8.62318
ENSG00000092853.14	5.00701	10.6205	5.79396	2.96323e-08	2.48617e-06	8.61175
ENSG00000186283.14	14.7125	39.9369	5.79186	2.99462e-08	2.50903e-06	8.6017
ENSG00000166140.17	3.96837	14.5423	5.79087	3.00967e-08	2.51816e-06	8.59692
ENSG00000055950.16	7.27863	26.265	5.78963	3.02841e-08	2.53035e-06	8.591
ENSG00000186792.17	3.0515	6.11062	5.78734	3.06357e-08	2.55621e-06	8.57999
ENSG00000171853.16	4.30817	15.5967	5.7867	3.07335e-08	2.56051e-06	8.57695
ENSG00000168476.12	37.7539	82.3523	5.78646	3.07717e-08	2.56051e-06	8.57577
ENSG00000104969.11	8.24251	29.7901	5.78533	3.09455e-08	2.57145e-06	8.57039
ENSG00000013306.16	53.9095	158.044	5.78368	3.12042e-08	2.58939e-06	8.56245
ENSG00000164051.14	6.62077	17.658	5.78294	3.13197e-08	2.59543e-06	8.55893
ENSG00000117133.11	10.0294	40.3781	5.78194	3.14775e-08	2.60495e-06	8.55414
ENSG00000143799.14	14.7062	36.2547	5.78133	3.15742e-08	2.60938e-06	8.55121
ENSG00000205250.9	27.1232	86.7539	5.77817	3.20797e-08	2.64756e-06	8.53606
ENSG00000119333.11	39.7392	77.2202	5.7729	3.29395e-08	2.71482e-06	8.51084
ENSG00000104897.10	51.983	157.27	5.7708	3.3289e-08	2.73815e-06	8.50077
ENSG00000132603.15	8.40345	25.0379	5.77056	3.33283e-08	2.73815e-06	8.49965
ENSG00000136521.13	16.6273	44.1206	5.77039	3.3358e-08	2.73815e-06	8.4988
ENSG00000178921.14	7.57053	18.5073	5.76742	3.38573e-08	2.77538e-06	8.48463
ENSG00000171763.20	4.58425	13.7648	5.76606	3.40903e-08	2.79071e-06	8.47809
ENSG00000105492.16	-0.624153	0.617089	-5.76497	3.42773e-08	2.80224e-06	8.47287
ENSG00000141552.18	12.6924	40.1795	5.76266	3.46761e-08	2.83102e-06	8.46184
ENSG00000138182.15	9.81255	21.9819	5.76106	3.49556e-08	2.85001e-06	8.45419
ENSG00000122566.22	43.4634	180.868	5.76025	3.50979e-08	2.85777e-06	8.45031
ENSG00000204356.14	24.2346	73.169	5.75603	3.58476e-08	2.9149e-06	8.43016
ENSG00000123179.14	24.2641	60.0949	5.75329	3.6342e-08	2.94848e-06	8.4171
ENSG00000138346.15	5.87923	10.4987	5.75317	3.63644e-08	2.94848e-06	8.41651
ENSG00000138668.19	31.5777	103.09	5.75294	3.64064e-08	2.94848e-06	8.41541
ENSG00000167747.15	21.9071	55.4778	5.75245	3.64958e-08	2.95178e-06	8.41307
ENSG00000169612.4	2.12413	7.60295	5.74826	3.72697e-08	3.01036e-06	8.39306
ENSG00000183765.23	4.07027	9.57747	5.7464	3.76171e-08	3.03178e-06	8.38422
ENSG00000100591.8	34.3476	96.2983	5.74631	3.76348e-08	3.03178e-06	8.38377
ENSG00000198954.9	4.11965	14.2334	5.7442	3.80346e-08	3.05992e-06	8.37369
ENSG00000165119.21	68.2408	266.641	5.74381	3.81091e-08	3.06164e-06	8.37183
ENSG00000089597.18	110.799	331.764	5.74356	3.81569e-08	3.06164e-06	8.37063
ENSG00000024526.17	8.53962	16.2202	5.73935	3.89675e-08	3.12255e-06	8.35059
ENSG00000116898.12	17.4592	57.4708	5.73865	3.91055e-08	3.12947e-06	8.34722
ENSG00000142507.10	50.9689	150.614	5.738	3.92319e-08	3.13545e-06	8.34414
ENSG00000020256.20	7.5237	19.3194	5.73577	3.96712e-08	3.16639e-06	8.33353
ENSG00000087077.14	37.5817	82.6339	5.73288	4.02477e-08	3.20818e-06	8.31977
ENSG00000134242.16	-3.18363	4.70414	-5.72915	4.10058e-08	3.26432e-06	8.30198
ENSG00000103275.21	4.01288	16.9417	5.72816	4.12082e-08	3.27375e-06	8.29729
ENSG00000278259.4	7.66827	20.091	5.72805	4.12322e-08	3.27375e-06	8.29673
ENSG00000140990.15	51.3617	152.553	5.7271	4.1427e-08	3.28492e-06	8.29224
ENSG00000070761.8	9.43301	27.7162	5.72417	4.2039e-08	3.32909e-06	8.27826
ENSG00000121486.12	4.69252	15.3456	5.72307	4.22698e-08	3.34301e-06	8.27304
ENSG00000148773.14	38.9985	76.5732	5.71764	4.34311e-08	3.43038e-06	8.2472
ENSG00000124787.14	4.71798	11.5789	5.71408	4.42085e-08	3.48724e-06	8.23029
ENSG00000184281.15	7.13357	26.8674	5.71136	4.48124e-08	3.53029e-06	8.21736
ENSG00000134504.14	11.2287	18.5899	5.71033	4.50427e-08	3.54178e-06	8.21247
ENSG00000165912.16	20.7567	41.9236	5.71018	4.5075e-08	3.54178e-06	8.21179
ENSG00000147955.17	72.7196	164.61	5.70987	4.51449e-08	3.54268e-06	8.21031
ENSG00000166881.10	14.3087	27.8438	5.70945	4.52409e-08	3.54495e-06	8.20829
ENSG00000070423.18	18.1686	63.423	5.70923	4.52907e-08	3.54495e-06	8.20724
ENSG00000272325.2	0.41819	1.15961	5.70786	4.56009e-08	3.56462e-06	8.20073
ENSG00000287736.1	-0.316405	0.331224	-5.70421	4.64361e-08	3.62524e-06	8.18343
ENSG00000101911.13	26.3142	65.5532	5.70032	4.73457e-08	3.69151e-06	8.16494
ENSG00000248008.3	3.15887	8.99614	5.69517	4.85743e-08	3.78243e-06	8.14052
ENSG00000130816.17	15.0516	30.458	5.69404	4.88488e-08	3.79894e-06	8.13515
ENSG00000267121.6	-1.05288	1.29887	-5.68814	5.03035e-08	3.90705e-06	8.10719
ENSG00000137513.10	5.65674	15.2724	5.68562	5.09375e-08	3.95124e-06	8.09525
ENSG00000146109.5	8.99094	30.3161	5.68488	5.11234e-08	3.9606e-06	8.09178
ENSG00000171320.15	4.48316	7.71759	5.68225	5.17952e-08	4.00752e-06	8.07934
ENSG00000256269.10	6.31652	14.0529	5.67855	5.27575e-08	4.07678e-06	8.06179
ENSG00000120437.9	14.0501	26.1008	5.67687	5.3199e-08	4.10566e-06	8.05385
ENSG00000186638.16	4.94255	7.83808	5.67582	5.34775e-08	4.12191e-06	8.04888
ENSG00000103591.13	12.606	41.3055	5.67539	5.35913e-08	4.12544e-06	8.04685
ENSG00000229456.1	-0.591205	0.782654	-5.6741	5.39346e-08	4.14661e-06	8.04076
ENSG00000127580.17	3.87167	13.3659	5.67272	5.43053e-08	4.16982e-06	8.03424
ENSG00000130669.17	13.0751	43.7316	5.67243	5.43835e-08	4.17055e-06	8.03287
ENSG00000120802.14	24.369	50.6002	5.6712	5.47174e-08	4.19085e-06	8.02703
ENSG00000126067.12	37.6784	129.27	5.6688	5.53729e-08	4.23572e-06	8.01569
ENSG00000159055.4	10.5699	23.7381	5.66815	5.55508e-08	4.24397e-06	8.01263
ENSG00000189306.11	6.56916	19.9841	5.66772	5.56713e-08	4.24494e-06	8.01056
ENSG00000125835.19	149.924	439.358	5.6676	5.57034e-08	4.24494e-06	8.01002
ENSG00000178802.18	3.50321	10.8628	5.66684	5.5915e-08	4.2534e-06	8.0064
ENSG00000212348.1	-1.4161	1.49691	-5.66669	5.59547e-08	4.2534e-06	8.00573
ENSG00000167881.15	10.3062	38.9092	5.66614	5.61086e-08	4.25458e-06	8.00311
ENSG00000184967.7	17.7219	55.4505	5.66613	5.61106e-08	4.25458e-06	8.00308
ENSG00000116062.17	10.2564	22.2687	5.66566	5.62419e-08	4.25922e-06	8.00085
ENSG00000165934.13	7.17067	22.2552	5.6645	5.65673e-08	4.27339e-06	7.99535
ENSG00000181544.15	1.71804	3.5979	5.66443	5.65846e-08	4.27339e-06	7.99506
ENSG00000117543.21	4.77871	16.079	5.66424	5.66404e-08	4.27339e-06	7.99412
ENSG00000138303.18	5.13879	16.1579	5.6635	5.6847e-08	4.28365e-06	7.99065
ENSG00000185627.18	18.9882	72.3568	5.66217	5.72227e-08	4.30661e-06	7.98438
ENSG00000176407.18	8.51953	32.3276	5.66011	5.78112e-08	4.34551e-06	7.97463
ENSG00000007968.7	5.63988	11.7125	5.65601	5.89961e-08	4.42909e-06	7.95529
ENSG00000112787.13	18.9304	54.9245	5.65352	5.97278e-08	4.47848e-06	7.94355
ENSG00000141506.14	-2.80405	3.42267	-5.65137	6.03676e-08	4.52087e-06	7.9334
ENSG00000105220.17	53.3166	122.258	5.65064	6.05869e-08	4.53169e-06	7.92994
ENSG00000188986.9	35.3191	102.547	5.64991	6.08064e-08	4.54251e-06	7.9265
ENSG00000175166.17	91.9037	198.438	5.64517	6.2249e-08	4.64318e-06	7.90416
ENSG00000181163.14	47.256	150.335	5.64498	6.23071e-08	4.64318e-06	7.90327
ENSG00000105298.14	2.85288	10.1963	5.64455	6.24416e-08	4.6475e-06	7.90122
ENSG00000102978.13	12.377	44.4581	5.64336	6.28088e-08	4.6691e-06	7.89563
ENSG00000135392.18	3.45824	10.5326	5.64226	6.31515e-08	4.68882e-06	7.89045
ENSG00000136982.6	10.3758	18.6748	5.64054	6.36913e-08	4.72312e-06	7.88234
ENSG00000270170.2	38.6328	85.3589	5.64028	6.37714e-08	4.72329e-06	7.88114
ENSG00000115946.8	10.7725	35.657	5.63897	6.4187e-08	4.74827e-06	7.87495
ENSG00000139437.18	2.2717	7.60528	5.63783	6.45499e-08	4.76931e-06	7.86958
ENSG00000075914.13	3.01492	11.1386	5.63728	6.47258e-08	4.77648e-06	7.86699
ENSG00000148719.15	8.08966	28.4386	5.63566	6.52461e-08	4.8057e-06	7.85936
ENSG00000160949.17	12.007	25.3519	5.63555	6.52802e-08	4.8057e-06	7.85887
ENSG00000185104.20	6.45292	25.2279	5.6353	6.53616e-08	4.80586e-06	7.85768
ENSG00000070047.13	12.5781	46.2382	5.63237	6.63145e-08	4.87002e-06	7.84389
ENSG00000133275.16	20.849	70.9359	5.62971	6.71932e-08	4.92858e-06	7.83135
ENSG00000135336.15	9.66039	26.9818	5.62556	6.85835e-08	5.02449e-06	7.81184
ENSG00000146834.14	28.3155	69.6918	5.62431	6.9006e-08	5.04934e-06	7.80599
ENSG00000133265.11	21.2103	75.4563	5.62352	6.9276e-08	5.06299e-06	7.80227
ENSG00000107949.17	9.11843	30.4416	5.62169	6.99068e-08	5.10294e-06	7.79364
ENSG00000116030.17	38.1419	120.404	5.62023	7.04122e-08	5.13366e-06	7.78678
ENSG00000139618.16	4.05718	7.64692	5.61763	7.13206e-08	5.19365e-06	7.77457
ENSG00000261245.2	-0.723243	0.798028	-5.61709	7.1509e-08	5.20112e-06	7.77205
ENSG00000169554.22	-2.28138	3.51085	-5.61613	7.18485e-08	5.21956e-06	7.76754
ENSG00000088682.14	9.29883	31.8306	5.6105	7.38718e-08	5.33955e-06	7.74109
ENSG00000010256.11	48.8175	164.468	5.61043	7.38969e-08	5.33955e-06	7.74077
ENSG00000268758.7	-0.389203	0.445044	-5.61041	7.39023e-08	5.33955e-06	7.7407
ENSG00000230124.8	4.06037	12.6919	5.6104	7.39059e-08	5.33955e-06	7.74065
ENSG00000204209.13	14.0474	55.4762	5.61031	7.39404e-08	5.33955e-06	7.74021
ENSG00000111737.12	11.0886	45.6752	5.60994	7.40738e-08	5.3417e-06	7.73849
ENSG00000181915.5	8.85331	29.096	5.60974	7.41463e-08	5.3417e-06	7.73756
ENSG00000132300.19	6.14459	22.9457	5.60874	7.45145e-08	5.36186e-06	7.73284
ENSG00000012211.13	11.5221	29.3782	5.60734	7.50298e-08	5.39254e-06	7.72628
ENSG00000162227.8	3.45934	10.9246	5.6066	7.53014e-08	5.40566e-06	7.72284
ENSG00000155827.12	12.277	41.8199	5.60458	7.6056e-08	5.45338e-06	7.71334
ENSG00000143569.19	33.725	106.544	5.60201	7.70241e-08	5.51627e-06	7.70129
ENSG00000214826.5	4.72157	8.19665	5.60102	7.74014e-08	5.53675e-06	7.69664
ENSG00000132589.16	48.0835	117.444	5.60062	7.75524e-08	5.54102e-06	7.69479
ENSG00000183258.12	12.8714	43.9939	5.59995	7.78087e-08	5.5528e-06	7.69164
ENSG00000124795.17	39.036	95.3692	5.5996	7.79422e-08	5.55397e-06	7.69001
ENSG00000160446.19	29.546	68.9541	5.59943	7.80083e-08	5.55397e-06	7.6892
ENSG00000143612.21	56.7533	198.47	5.59877	7.82615e-08	5.56547e-06	7.68612
ENSG00000174243.10	16.6352	65.9937	5.59809	7.85243e-08	5.57762e-06	7.68292
ENSG00000184110.15	3.42347	9.79335	5.59741	7.87884e-08	5.58983e-06	7.67973
ENSG00000137574.11	10.6276	29.6887	5.59524	7.96325e-08	5.64312e-06	7.66958
ENSG00000198554.12	7.74257	14.8604	5.59437	7.99748e-08	5.65992e-06	7.66549
ENSG00000100227.18	21.8977	73.8426	5.59376	8.02162e-08	5.65992e-06	7.66262
ENSG00000117411.17	14.5796	39.0589	5.59372	8.02314e-08	5.65992e-06	7.66244
ENSG00000136492.9	3.537	6.31273	5.59369	8.02429e-08	5.65992e-06	7.66231
ENSG00000107815.10	6.25413	14.7585	5.5908	8.13918e-08	5.73429e-06	7.64877
ENSG00000183048.12	5.62779	12.3039	5.58801	8.25136e-08	5.80659e-06	7.63573
ENSG00000145293.16	20.1901	74.3479	5.58676	8.30238e-08	5.83572e-06	7.62986
ENSG00000283118.1	-0.388884	0.453165	-5.58639	8.31758e-08	5.83964e-06	7.62812
ENSG00000133935.7	19.7804	65.5261	5.58474	8.38524e-08	5.87991e-06	7.62041
ENSG00000169599.13	8.18143	28.9111	5.58452	8.39434e-08	5.87991e-06	7.61938
ENSG00000181991.16	2.73806	8.77216	5.58338	8.44118e-08	5.90591e-06	7.61408
ENSG00000057608.17	63.7595	214.167	5.58192	8.50199e-08	5.9392e-06	7.60724
ENSG00000184445.12	8.85086	20.0637	5.58177	8.50835e-08	5.9392e-06	7.60653
ENSG00000119929.13	4.87121	16.989	5.57724	8.69971e-08	6.06579e-06	7.58535
ENSG00000146842.17	8.31771	19.5693	5.5768	8.71856e-08	6.07196e-06	7.58329
ENSG00000228889.7	0.836047	1.6151	5.57435	8.82407e-08	6.13839e-06	7.57184
ENSG00000091947.10	5.40184	18.3153	5.57203	8.92486e-08	6.20139e-06	7.56102
ENSG00000099194.6	172.342	266.82	5.56443	9.2639e-08	6.429e-06	7.52553
ENSG00000130299.17	5.72755	13.6401	5.56421	9.27362e-08	6.429e-06	7.52453
ENSG00000129351.17	29.3124	89.6035	5.5582	9.55094e-08	6.6137e-06	7.49648
ENSG00000178096.9	5.73626	13.7252	5.55759	9.57924e-08	6.62573e-06	7.49366
ENSG00000113790.11	7.13583	14.8838	5.55476	9.71311e-08	6.70887e-06	7.48045
ENSG00000215784.6	1.49173	2.31419	5.55458	9.72156e-08	6.70887e-06	7.47962
ENSG00000139197.11	7.67156	23.327	5.54846	1.0017e-07	6.90487e-06	7.45112
ENSG00000183955.13	10.7843	29.7882	5.54712	1.00829e-07	6.94246e-06	7.44488
ENSG00000155926.14	-4.21353	5.55136	-5.5463	1.01237e-07	6.96264e-06	7.44103
ENSG00000163811.12	17.9576	58.3472	5.54554	1.01612e-07	6.97323e-06	7.43752
ENSG00000258810.1	-1.10861	1.48545	-5.54552	1.01621e-07	6.97323e-06	7.43743
ENSG00000099956.20	5.41137	15.2269	5.54376	1.025e-07	7.02559e-06	7.42923
ENSG00000140287.11	-1.03697	0.945271	-5.54337	1.02697e-07	7.03118e-06	7.4274
ENSG00000155561.15	21.5724	53.15	5.54267	1.03049e-07	7.04727e-06	7.42415
ENSG00000101138.12	7.81928	26.7431	5.54205	1.03361e-07	7.0607e-06	7.42127
ENSG00000159377.11	68.6112	225.194	5.54157	1.03603e-07	7.06925e-06	7.41904
ENSG00000087087.20	21.4481	71.5441	5.54051	1.04141e-07	7.09794e-06	7.41412
ENSG00000222011.9	2.35493	6.60867	5.53924	1.04789e-07	7.13413e-06	7.40821
ENSG00000132604.11	4.61962	19.6546	5.53839	1.05226e-07	7.15581e-06	7.40425
ENSG00000087589.16	-0.675449	1.01083	-5.538	1.05426e-07	7.16145e-06	7.40244
ENSG00000086232.13	36.4402	136.268	5.53423	1.07384e-07	7.28626e-06	7.38493
ENSG00000084774.14	24.0002	56.1179	5.53351	1.07763e-07	7.29153e-06	7.38157
ENSG00000156876.10	4.5101	11.3107	5.53348	1.07782e-07	7.29153e-06	7.38141
ENSG00000171792.11	22.2559	38.8332	5.53318	1.0794e-07	7.29153e-06	7.38001
ENSG00000081692.12	1.39885	3.98002	5.53317	1.07942e-07	7.29153e-06	7.37999
ENSG00000179262.10	45.648	130.457	5.52875	1.10298e-07	7.44235e-06	7.35944
ENSG00000125901.6	30.0691	90.1535	5.52716	1.11157e-07	7.48888e-06	7.35206
ENSG00000131652.14	11.9689	35.1496	5.52685	1.11328e-07	7.48888e-06	7.3506
ENSG00000277161.2	6.16286	15.7006	5.52679	1.11358e-07	7.48888e-06	7.35034
ENSG00000144021.3	13.0996	53.0176	5.52619	1.11685e-07	7.50253e-06	7.34755
ENSG00000167977.9	13.4331	49.629	5.52508	1.12291e-07	7.5349e-06	7.3424
ENSG00000068489.13	13.9244	27.0602	5.52208	1.13943e-07	7.63732e-06	7.3285
ENSG00000139405.16	8.16439	26.7854	5.5206	1.14771e-07	7.68432e-06	7.32161
ENSG00000177370.5	5.03915	15.6389	5.5198	1.15218e-07	7.70578e-06	7.31791
ENSG00000198690.10	1.80675	5.59832	5.51839	1.16013e-07	7.75035e-06	7.31137
ENSG00000184887.13	17.0373	52.2942	5.51569	1.17551e-07	7.8445e-06	7.29883
ENSG00000013810.20	15.9661	30.3094	5.51439	1.183e-07	7.88577e-06	7.29279
ENSG00000010626.15	2.70058	5.72944	5.50991	1.20907e-07	8.05072e-06	7.27205
ENSG00000169727.12	13.5287	44.9019	5.50711	1.22565e-07	8.15216e-06	7.25909
ENSG00000134809.9	26.4374	69.0048	5.50649	1.22937e-07	8.16794e-06	7.25621
ENSG00000143256.5	73.2917	201.891	5.50341	1.24795e-07	8.28237e-06	7.24193
ENSG00000214113.11	4.9891	14.052	5.50229	1.25473e-07	8.31822e-06	7.23678
ENSG00000105486.14	6.91254	17.734	5.50097	1.26284e-07	8.36014e-06	7.23065
ENSG00000100138.15	21.7105	90.2538	5.50081	1.26381e-07	8.36014e-06	7.22992
ENSG00000167674.15	8.94961	31.4688	5.49748	1.28443e-07	8.48733e-06	7.21451
ENSG00000179144.5	-10.8153	13.5983	-5.49623	1.2923e-07	8.53002e-06	7.2087
ENSG00000130749.10	10.0518	39.4376	5.49518	1.29886e-07	8.564e-06	7.20388
ENSG00000072506.13	39.954	134.836	5.49147	1.32255e-07	8.71074e-06	7.18669
ENSG00000188493.15	6.54023	20.3143	5.48944	1.33565e-07	8.78546e-06	7.17731
ENSG00000161692.18	3.93113	8.12052	5.48926	1.33679e-07	8.78546e-06	7.1765
ENSG00000156858.12	10.8587	39.1591	5.48862	1.34095e-07	8.80175e-06	7.17354
ENSG00000257289.1	-0.622528	0.581146	-5.48843	1.34217e-07	8.80175e-06	7.17267
ENSG00000108262.16	26.3607	72.1407	5.48788	1.34579e-07	8.80654e-06	7.17012
ENSG00000172531.16	31.439	92.6615	5.48788	1.34581e-07	8.80654e-06	7.1701
ENSG00000147536.12	3.37291	5.48569	5.48569	1.36014e-07	8.89077e-06	7.16002
ENSG00000103510.20	4.8701	17.8108	5.48491	1.3653e-07	8.91485e-06	7.15642
ENSG00000124789.12	23.0856	60.7825	5.48373	1.37318e-07	8.95665e-06	7.15095
ENSG00000138185.20	-3.65311	7.94343	-5.48202	1.38461e-07	9.02154e-06	7.14306
ENSG00000161057.13	15.5573	37.6613	5.48032	1.39609e-07	9.08654e-06	7.13521
ENSG00000128915.12	2.85691	9.62983	5.47983	1.39942e-07	9.09848e-06	7.13294
ENSG00000182552.15	5.66493	18.0947	5.47863	1.40759e-07	9.14182e-06	7.1274
ENSG00000118655.7	4.68456	12.3855	5.47685	1.41977e-07	9.20371e-06	7.1192
ENSG00000115128.7	53.0936	192.801	5.4768	1.42016e-07	9.20371e-06	7.11894
ENSG00000120438.12	41.4461	122.368	5.47549	1.4292e-07	9.25246e-06	7.1129
ENSG00000196262.15	91.0556	326.299	5.47256	1.44964e-07	9.36662e-06	7.0994
ENSG00000271936.1	2.61593	5.43196	5.47252	1.44993e-07	9.36662e-06	7.09921
ENSG00000133561.15	-5.18526	8.45841	-5.47151	1.45704e-07	9.40254e-06	7.09456
ENSG00000099821.14	14.6608	48.1216	5.46821	1.48054e-07	9.53756e-06	7.07934
ENSG00000172409.6	3.92756	15.0017	5.46813	1.48111e-07	9.53756e-06	7.07897
ENSG00000152464.15	3.80123	13.7267	5.46622	1.49482e-07	9.6157e-06	7.0702
ENSG00000163751.4	-14.1424	16.0781	-5.46592	1.49706e-07	9.61889e-06	7.06878
ENSG00000138095.19	27.0441	79.1712	5.46572	1.49849e-07	9.61889e-06	7.06787
ENSG00000169508.7	-15.6493	21.227	-5.46394	1.51148e-07	9.69199e-06	7.05966
ENSG00000143771.12	8.86667	27.6974	5.46274	1.52025e-07	9.73792e-06	7.05416
ENSG00000065427.15	31.4491	109.543	5.46251	1.52191e-07	9.73833e-06	7.05312
ENSG00000177383.5	38.7827	77.9973	5.46199	1.52577e-07	9.75271e-06	7.05071
ENSG00000118193.12	6.95778	13.3664	5.46109	1.53246e-07	9.78513e-06	7.04655
ENSG00000111328.7	29.7823	74.5214	5.45976	1.54236e-07	9.838e-06	7.04043
ENSG00000175707.9	13.3891	40.7826	5.45922	1.54641e-07	9.85346e-06	7.03793
ENSG00000161203.13	105.986	240.451	5.45757	1.55878e-07	9.92189e-06	7.03035
ENSG00000131876.17	10.2219	33.2011	5.45279	1.59525e-07	1.01434e-05	7.00836
ENSG00000137822.13	2.38762	6.88134	5.45087	1.61009e-07	1.0227e-05	6.99955
ENSG00000125166.13	47.5007	136.906	5.45002	1.61672e-07	1.02584e-05	6.99564
ENSG00000167815.12	50.4362	121.674	5.44895	1.62514e-07	1.0301e-05	6.9907
ENSG00000134779.15	10.4179	22.6357	5.44725	1.63855e-07	1.03752e-05	6.98289
ENSG00000073536.18	4.86547	13.4928	5.44677	1.64232e-07	1.03813e-05	6.9807
ENSG00000140854.13	7.5425	21.406	5.4467	1.64293e-07	1.03813e-05	6.98034
ENSG00000166295.9	12.9376	52.6352	5.44594	1.64896e-07	1.04085e-05	6.97686
ENSG00000125912.11	32.3184	106.547	5.44274	1.67464e-07	1.05596e-05	6.96217
ENSG00000105197.11	7.07485	23.7023	5.44204	1.68033e-07	1.05845e-05	6.95894
ENSG00000178175.12	-0.817692	1.19958	-5.4418	1.68226e-07	1.05857e-05	6.95785
ENSG00000136950.13	14.0698	47.8466	5.43928	1.70287e-07	1.07042e-05	6.94627
ENSG00000100347.15	4.59612	18.6163	5.43636	1.72705e-07	1.0845e-05	6.93286
ENSG00000169955.7	2.54008	7.13953	5.43456	1.74213e-07	1.09284e-05	6.9246
ENSG00000261061.1	12.2539	33.5023	5.43403	1.74652e-07	1.09419e-05	6.9222
ENSG00000116288.13	32.3495	122.903	5.43387	1.74789e-07	1.09419e-05	6.92145
ENSG00000136877.15	18.9142	54.2944	5.43364	1.74984e-07	1.09428e-05	6.92039
ENSG00000089009.15	111.05	387.357	5.43324	1.75321e-07	1.09526e-05	6.91857
ENSG00000089157.16	357.611	1145.72	5.42865	1.79244e-07	1.11862e-05	6.89752
ENSG00000130227.17	16.8825	49.6767	5.42813	1.79696e-07	1.12028e-05	6.89513
ENSG00000119328.12	10.6374	31.7896	5.42574	1.81778e-07	1.1321e-05	6.88417
ENSG00000087152.15	14.429	52.3636	5.42546	1.82022e-07	1.13246e-05	6.8829
ENSG00000198223.17	-3.43813	5.07642	-5.42497	1.82455e-07	1.13399e-05	6.88064
ENSG00000075336.12	3.7117	9.3937	5.42277	1.84397e-07	1.14488e-05	6.87057
ENSG00000114491.14	6.63173	17.334	5.42249	1.8465e-07	1.14528e-05	6.86927
ENSG00000106682.15	36.6485	124.35	5.42057	1.86363e-07	1.15473e-05	6.86049
ENSG00000156261.13	35.0793	118.749	5.41947	1.87355e-07	1.15871e-05	6.85544
ENSG00000250565.7	1.60456	3.64573	5.41943	1.87388e-07	1.15871e-05	6.85527
ENSG00000126457.22	22.4954	68.0354	5.4191	1.87688e-07	1.15939e-05	6.85375
ENSG00000123213.23	4.50377	12.5988	5.41836	1.88358e-07	1.16234e-05	6.85036
ENSG00000125445.11	14.7881	36.1733	5.41402	1.92335e-07	1.18568e-05	6.8305
ENSG00000110921.14	4.0751	10.1322	5.413	1.93283e-07	1.19031e-05	6.82582
ENSG00000170632.14	11.7016	31.8066	5.41226	1.93973e-07	1.19334e-05	6.82244
ENSG00000160214.13	9.15571	24.3517	5.41155	1.9463e-07	1.19512e-05	6.81922
ENSG00000170892.12	10.665	35.6444	5.41153	1.94655e-07	1.19512e-05	6.8191
ENSG00000115685.15	7.71346	38.8059	5.41129	1.94877e-07	1.19527e-05	6.81802
ENSG00000143207.21	12.0343	42.7063	5.4106	1.9553e-07	1.19806e-05	6.81484
ENSG00000135900.4	8.85881	36.7193	5.40923	1.96815e-07	1.20472e-05	6.80861
ENSG00000179950.14	33.6901	90.7989	5.4071	1.98845e-07	1.21484e-05	6.79885
ENSG00000178295.15	3.69195	9.45101	5.40708	1.98868e-07	1.21484e-05	6.79874
ENSG00000279917.1	-0.611177	0.961206	-5.40507	2.00794e-07	1.22537e-05	6.78958
ENSG00000143742.14	83.8173	248.973	5.40485	2.01005e-07	1.22543e-05	6.78858
ENSG00000140157.15	9.97293	30.4861	5.40295	2.0285e-07	1.23543e-05	6.7799
ENSG00000235151.1	-0.322279	0.469191	-5.40262	2.03178e-07	1.2356e-05	6.77836
ENSG00000041802.11	18.9437	47.992	5.40251	2.03285e-07	1.2356e-05	6.77786
ENSG00000138430.16	18.611	62.7422	5.40035	2.05399e-07	1.2472e-05	6.76802
ENSG00000204673.11	11.9788	43.8744	5.39715	2.08589e-07	1.2653e-05	6.75337
ENSG00000197275.14	1.19191	2.31376	5.3964	2.09334e-07	1.26855e-05	6.74998
ENSG00000186298.12	20.2698	79.9694	5.39559	2.10153e-07	1.27224e-05	6.74627
ENSG00000126860.12	-2.47924	3.93003	-5.39337	2.124e-07	1.28457e-05	6.73616
ENSG00000129810.15	3.4728	7.72767	5.3909	2.14938e-07	1.29862e-05	6.72487
ENSG00000118900.15	10.2198	37.7783	5.39056	2.1529e-07	1.29945e-05	6.72332
ENSG00000170606.15	25.6703	90.4931	5.39017	2.1569e-07	1.30057e-05	6.72155
ENSG00000085872.15	13.8675	39.4559	5.38903	2.16876e-07	1.30642e-05	6.71634
ENSG00000103051.20	10.8667	41.0455	5.38872	2.17203e-07	1.3071e-05	6.71491
ENSG00000169217.9	10.1345	36.6105	5.38645	2.19573e-07	1.32005e-05	6.70459
ENSG00000146540.15	10.6205	29.7518	5.38581	2.20252e-07	1.32175e-05	6.70166
ENSG00000172534.14	33.935	101.418	5.38577	2.20292e-07	1.32175e-05	6.70148
ENSG00000129911.9	14.4663	49.0948	5.38471	2.21414e-07	1.32717e-05	6.69666
ENSG00000245812.3	-0.151974	0.239186	-5.38341	2.22806e-07	1.33398e-05	6.6907
ENSG00000155438.12	18.6826	47.9523	5.38323	2.2299e-07	1.33398e-05	6.68992
ENSG00000196642.19	9.87132	32.5951	5.38293	2.23317e-07	1.33462e-05	6.68852
ENSG00000143106.13	11.4017	46.8476	5.37974	2.26753e-07	1.35383e-05	6.67401
ENSG00000185798.8	7.06319	16.3705	5.37834	2.28278e-07	1.36159e-05	6.66764
ENSG00000010165.20	9.08693	28.9699	5.3781	2.2855e-07	1.36187e-05	6.66651
ENSG00000164134.13	7.73271	27.0205	5.37787	2.28801e-07	1.36203e-05	6.66546
ENSG00000279447.1	-0.166925	0.226592	-5.3775	2.29202e-07	1.36308e-05	6.6638
ENSG00000153187.20	18.9409	73.2436	5.37676	2.30018e-07	1.3653e-05	6.66042
ENSG00000183813.7	-2.509	2.38201	-5.37675	2.30026e-07	1.3653e-05	6.66039
ENSG00000171169.9	2.89571	9.53592	5.37482	2.32163e-07	1.37664e-05	6.6516
ENSG00000134153.10	22.9822	95.5071	5.3724	2.34873e-07	1.39084e-05	6.64057
ENSG00000136891.14	6.36863	16.6491	5.37227	2.35016e-07	1.39084e-05	6.63999
ENSG00000175216.15	29.8468	79.9225	5.37164	2.35723e-07	1.39366e-05	6.63714
ENSG00000155307.19	-3.46976	5.48918	-5.37134	2.36064e-07	1.39432e-05	6.63577
ENSG00000136159.4	14.5799	39.2351	5.37111	2.36324e-07	1.3945e-05	6.63472
ENSG00000136463.8	8.66868	25.0436	5.37041	2.37121e-07	1.39784e-05	6.63152
ENSG00000160124.9	9.65397	27.1846	5.36822	2.39618e-07	1.41119e-05	6.62156
ENSG00000074800.16	263.205	669.081	5.3679	2.39991e-07	1.41201e-05	6.62009
ENSG00000160172.10	1.82601	4.28998	5.36761	2.40319e-07	1.41257e-05	6.61879
ENSG00000130382.9	21.1978	73.2848	5.3674	2.40565e-07	1.41265e-05	6.61782
ENSG00000140988.16	500.357	1500.47	5.36712	2.40886e-07	1.41317e-05	6.61655
ENSG00000111640.15	1101.24	2233.44	5.36208	2.46756e-07	1.44621e-05	6.59367
ENSG00000171490.13	23.1627	78.9976	5.36171	2.47198e-07	1.44679e-05	6.59197
ENSG00000102977.17	9.55134	24.1734	5.3616	2.47333e-07	1.44679e-05	6.59145
ENSG00000182872.16	15.5484	61.0386	5.35968	2.49607e-07	1.45742e-05	6.58276
ENSG00000148187.18	4.64337	14.5417	5.35966	2.49631e-07	1.45742e-05	6.58266
ENSG00000130052.13	-2.2044	4.1133	-5.35945	2.49886e-07	1.45751e-05	6.58169
ENSG00000107937.19	14.467	40.3653	5.35762	2.52079e-07	1.46888e-05	6.57339
ENSG00000286065.2	-0.0462848	0.0446315	-5.35642	2.53524e-07	1.47589e-05	6.56796
ENSG00000137337.15	8.86317	22.316	5.35507	2.55164e-07	1.48401e-05	6.56183
ENSG00000186073.14	1.7182	5.69552	5.35415	2.56296e-07	1.48917e-05	6.55763
ENSG00000157911.11	3.88012	12.2646	5.35384	2.56669e-07	1.48991e-05	6.55625
ENSG00000161904.12	7.67627	32.6779	5.35294	2.57777e-07	1.49491e-05	6.55215
ENSG00000131018.24	-1.99022	2.52024	-5.3524	2.58445e-07	1.49711e-05	6.54969
ENSG00000122882.11	8.26087	33.593	5.35223	2.5865e-07	1.49711e-05	6.54894
ENSG00000079246.16	47.6618	176.572	5.35171	2.59294e-07	1.49941e-05	6.54657
ENSG00000160193.12	7.34586	19.9701	5.35001	2.6141e-07	1.50895e-05	6.53885
ENSG00000133884.10	7.43263	23.3056	5.34998	2.61442e-07	1.50895e-05	6.53873
ENSG00000100413.17	2.5272	8.52859	5.34931	2.62286e-07	1.51238e-05	6.53568
ENSG00000164611.13	28.0492	63.6857	5.34749	2.64577e-07	1.52414e-05	6.52741
ENSG00000198498.10	5.42057	16.0282	5.34655	2.65769e-07	1.52956e-05	6.52314
ENSG00000168439.17	47.0231	127.47	5.34615	2.66273e-07	1.53101e-05	6.52134
ENSG00000100324.14	5.21217	20.1441	5.3452	2.67481e-07	1.5365e-05	6.51704
ENSG00000168303.9	3.57196	12.1445	5.34439	2.68518e-07	1.54099e-05	6.51336
ENSG00000165501.17	6.46359	13.9877	5.34276	2.70611e-07	1.55154e-05	6.50599
ENSG00000122966.17	3.3	6.56409	5.34161	2.72098e-07	1.55859e-05	6.50078
ENSG00000105618.14	8.34265	35.7602	5.34135	2.72438e-07	1.55906e-05	6.49959
ENSG00000171492.14	11.6637	29.2368	5.33769	2.77235e-07	1.58502e-05	6.48301
ENSG00000004975.12	12.5445	27.4958	5.33689	2.78303e-07	1.58853e-05	6.47936
ENSG00000285420.1	-0.717611	0.815809	-5.33677	2.78461e-07	1.58853e-05	6.47882
ENSG00000163931.16	71.8486	116.6	5.33664	2.78634e-07	1.58853e-05	6.47823
ENSG00000006634.8	11.4352	22.0564	5.33578	2.79776e-07	1.59354e-05	6.47434
ENSG00000171861.11	3.77719	11.7823	5.33498	2.80839e-07	1.59809e-05	6.47074
ENSG00000127329.16	-4.04983	6.00148	-5.33348	2.82863e-07	1.6081e-05	6.46392
ENSG00000256537.5	3.97699	11.4534	5.33277	2.83811e-07	1.61198e-05	6.46074
ENSG00000250461.1	-1.89869	3.66417	-5.33195	2.84926e-07	1.6168e-05	6.45702
ENSG00000211460.12	26.1614	69.122	5.33153	2.85494e-07	1.6172e-05	6.45512
ENSG00000198700.10	15.1547	40.0429	5.33134	2.8576e-07	1.6172e-05	6.45424
ENSG00000165832.6	8.84236	28.3523	5.33121	2.85933e-07	1.6172e-05	6.45366
ENSG00000119421.7	40.0449	113.317	5.33099	2.8623e-07	1.6172e-05	6.45268
ENSG00000204371.11	10.4207	29.4392	5.33092	2.86329e-07	1.6172e-05	6.45235
ENSG00000174444.15	194.771	632.397	5.33057	2.86812e-07	1.61842e-05	6.45075
ENSG00000187735.14	23.8045	71.5621	5.32945	2.88336e-07	1.62551e-05	6.44571
ENSG00000075702.18	4.84011	10.1034	5.3282	2.90064e-07	1.63373e-05	6.44004
ENSG00000188649.15	-0.213697	0.402564	-5.3271	2.91588e-07	1.64079e-05	6.43506
ENSG00000174177.13	3.12122	9.75475	5.32591	2.93246e-07	1.64859e-05	6.42967
ENSG00000090061.17	1.92605	5.82715	5.32554	2.93759e-07	1.64944e-05	6.42801
ENSG00000091542.9	22.2131	74.5607	5.32536	2.94008e-07	1.64944e-05	6.42721
ENSG00000138442.10	4.46009	12.509	5.32521	2.94213e-07	1.64944e-05	6.42654
ENSG00000183527.12	18.3909	42.8583	5.32359	2.96491e-07	1.66068e-05	6.41922
ENSG00000213588.6	4.83477	15.3438	5.3219	2.98892e-07	1.67258e-05	6.41156
ENSG00000176974.20	6.48067	16.2314	5.32112	3e-07	1.67724e-05	6.40804
ENSG00000013573.17	7.10496	17.4055	5.32084	3.00397e-07	1.67791e-05	6.40679
ENSG00000108591.10	2.72217	9.91402	5.32018	3.01342e-07	1.68051e-05	6.4038
ENSG00000066279.18	12.5081	22.8899	5.32013	3.01418e-07	1.68051e-05	6.40357
ENSG00000265458.2	2.0905	4.37486	5.31948	3.02347e-07	1.68415e-05	6.40064
ENSG00000115661.14	3.38455	12.8642	5.31917	3.02794e-07	1.68509e-05	6.39924
ENSG00000144029.12	4.52795	19.0915	5.31851	3.03744e-07	1.68883e-05	6.39626
ENSG00000057935.14	3.97725	12.3683	5.31818	3.0423e-07	1.689e-05	6.39474
ENSG00000286196.1	-0.260204	0.334472	-5.31811	3.04332e-07	1.689e-05	6.39443
ENSG00000183856.11	20.2845	40.5364	5.31774	3.04872e-07	1.69045e-05	6.39274
ENSG00000139133.7	1.98766	4.75079	5.31235	3.12776e-07	1.73269e-05	6.36843
ENSG00000225973.4	3.47872	13.2621	5.31183	3.13546e-07	1.73537e-05	6.3661
ENSG00000287920.1	-0.277072	0.337507	-5.30674	3.21223e-07	1.77624e-05	6.34312
ENSG00000117724.13	28.7278	47.4319	5.3064	3.21742e-07	1.77749e-05	6.34159
ENSG00000117118.10	21.388	87.6409	5.30606	3.22265e-07	1.77876e-05	6.34004
ENSG00000101158.15	20.2421	58.3488	5.30504	3.23829e-07	1.78577e-05	6.33545
ENSG00000164978.18	11.7396	28.9161	5.30247	3.27804e-07	1.80605e-05	6.32386
ENSG00000120647.10	4.18469	8.54431	5.29964	3.32239e-07	1.82882e-05	6.3111
ENSG00000102178.13	21.1412	69.0508	5.29927	3.32817e-07	1.83034e-05	6.30945
ENSG00000162300.13	1.15337	3.77018	5.29896	3.33311e-07	1.8314e-05	6.30804
ENSG00000227540.1	1.15397	3.04346	5.29768	3.35333e-07	1.84084e-05	6.3023
ENSG00000115275.14	16.4102	59.4097	5.29539	3.38999e-07	1.85928e-05	6.29197
ENSG00000109534.17	8.57629	30.2913	5.29462	3.40242e-07	1.86298e-05	6.2885
ENSG00000104064.18	3.9201	13.122	5.29459	3.40288e-07	1.86298e-05	6.28837
ENSG00000142347.19	-3.82089	5.81883	-5.29271	3.43344e-07	1.87802e-05	6.27988
ENSG00000119760.16	5.74143	26.9639	5.29059	3.46806e-07	1.89525e-05	6.27035
ENSG00000119013.9	32.1831	128.77	5.28985	3.48029e-07	1.90022e-05	6.26701
ENSG00000113068.10	11.7626	50.5553	5.28957	3.48491e-07	1.90103e-05	6.26575
ENSG00000198860.13	4.58019	11.7088	5.28865	3.50012e-07	1.90761e-05	6.26161
ENSG00000160877.6	26.2261	85.3032	5.28735	3.52165e-07	1.91762e-05	6.25579
ENSG00000150753.12	52.0842	129.26	5.28629	3.5394e-07	1.92556e-05	6.25101
ENSG00000221909.3	4.44129	10.2343	5.2844	3.57133e-07	1.94119e-05	6.24249
ENSG00000064490.14	8.52588	24.6427	5.28353	3.58606e-07	1.94745e-05	6.23858
ENSG00000153406.14	9.07231	30.0756	5.28125	3.62499e-07	1.96683e-05	6.22833
ENSG00000159131.17	13.2803	39.9716	5.28015	3.64378e-07	1.97526e-05	6.22342
ENSG00000274963.1	-3.0638	5.54381	-5.27985	3.64909e-07	1.97637e-05	6.22204
ENSG00000162735.19	9.07471	33.1952	5.27947	3.65558e-07	1.97812e-05	6.22035
ENSG00000163156.12	6.73883	24.601	5.27872	3.66863e-07	1.98341e-05	6.21696
ENSG00000170633.16	5.35503	21.1003	5.27756	3.68879e-07	1.99254e-05	6.21176
ENSG00000176396.11	6.74614	23.6418	5.27537	3.72711e-07	2.01145e-05	6.20195
ENSG00000204922.5	1.5625	5.18805	5.27482	3.73696e-07	2.01404e-05	6.19944
ENSG00000108424.11	24.989	90.3841	5.27473	3.73855e-07	2.01404e-05	6.19904
ENSG00000140740.11	26.0975	100.685	5.27393	3.75261e-07	2.01982e-05	6.19547
ENSG00000025770.19	12.3203	31.7661	5.27282	3.77244e-07	2.02869e-05	6.19047
ENSG00000029993.15	27.2385	52.393	5.26999	3.82327e-07	2.0542e-05	6.17776
ENSG00000087269.16	11.7761	32.881	5.26866	3.84728e-07	2.06527e-05	6.17182
ENSG00000167395.10	4.23597	15.101	5.26827	3.85447e-07	2.06731e-05	6.17005
ENSG00000175467.15	16.121	54.4906	5.26786	3.86185e-07	2.06943e-05	6.16823
ENSG00000125485.17	3.5065	11.7677	5.26603	3.89534e-07	2.08554e-05	6.16004
ENSG00000113838.13	5.7841	15.7153	5.26371	3.93831e-07	2.10668e-05	6.14962
ENSG00000242258.1	-0.649568	0.766188	-5.2616	3.97781e-07	2.12425e-05	6.14015
ENSG00000158473.8	-0.742642	0.996104	-5.26158	3.97815e-07	2.12425e-05	6.14007
ENSG00000177917.11	11.2245	28.5857	5.25946	4.01815e-07	2.14372e-05	6.13057
ENSG00000179010.14	47.4242	169.45	5.25652	4.07434e-07	2.17125e-05	6.11739
ENSG00000065978.19	138.599	489.598	5.25639	4.07691e-07	2.17125e-05	6.11679
ENSG00000166292.12	-0.73569	0.731448	-5.25433	4.11659e-07	2.19028e-05	6.10759
ENSG00000143420.19	22.5948	94.329	5.25416	4.11987e-07	2.19028e-05	6.10684
ENSG00000177302.15	5.3526	16.2386	5.25109	4.17996e-07	2.22028e-05	6.09309
ENSG00000167842.16	5.79622	20.6225	5.25081	4.18562e-07	2.22131e-05	6.09181
ENSG00000166938.13	6.57103	18.4221	5.25052	4.19119e-07	2.22131e-05	6.09055
ENSG00000122679.8	-8.45823	14.9081	-5.25044	4.19288e-07	2.22131e-05	6.09016
ENSG00000163900.11	4.89274	17.2556	5.24517	4.29825e-07	2.27515e-05	6.06661
ENSG00000079387.14	7.85945	19.6567	5.2435	4.3322e-07	2.29112e-05	6.05914
ENSG00000101445.10	-4.67778	5.95053	-5.24285	4.34559e-07	2.2962e-05	6.05621
ENSG00000164306.11	2.64319	7.07597	5.24244	4.3539e-07	2.29859e-05	6.0544
ENSG00000275379.2	0.75075	1.03946	5.24046	4.39471e-07	2.31811e-05	6.04554
ENSG00000177352.10	6.36995	21.1951	5.23999	4.40452e-07	2.32127e-05	6.04343
ENSG00000126746.17	7.37171	21.8142	5.2398	4.40839e-07	2.32129e-05	6.04259
ENSG00000095261.14	15.2571	47.7819	5.23751	4.45626e-07	2.34446e-05	6.03234
ENSG00000110768.12	5.80822	22.0961	5.23578	4.49256e-07	2.36152e-05	6.02464
ENSG00000085760.15	11.2023	41.443	5.23536	4.50146e-07	2.36414e-05	6.02276
ENSG00000137074.20	2.10255	5.20947	5.23431	4.52386e-07	2.37233e-05	6.01805
ENSG00000143740.14	4.10571	12.6205	5.23426	4.52486e-07	2.37233e-05	6.01784
ENSG00000286242.1	-1.65525	3.55686	-5.23313	4.54889e-07	2.38225e-05	6.01282
ENSG00000282133.1	-3.22241	3.272	-5.23301	4.55164e-07	2.38225e-05	6.01224
ENSG00000135763.10	6.35748	16.9186	5.22762	4.66831e-07	2.43989e-05	5.98822
ENSG00000100142.16	4.03317	12.6206	5.22756	4.66982e-07	2.43989e-05	5.98792
ENSG00000115289.14	7.25786	28.2054	5.22599	4.70426e-07	2.45398e-05	5.98095
ENSG00000175899.15	-183.495	241.348	-5.22596	4.70489e-07	2.45398e-05	5.98082
ENSG00000161513.12	7.8978	16.336	5.22565	4.71194e-07	2.4546e-05	5.9794
ENSG00000124523.16	2.47766	6.80093	5.22555	4.71416e-07	2.4546e-05	5.97895
ENSG00000084754.12	30.5497	135.641	5.22457	4.73579e-07	2.46184e-05	5.97461
ENSG00000141577.14	5.31257	16.1212	5.22455	4.73618e-07	2.46184e-05	5.97453
ENSG00000141994.16	6.10798	18.7097	5.22353	4.75906e-07	2.47139e-05	5.96995
ENSG00000111142.14	21.3265	76.757	5.22337	4.7627e-07	2.47139e-05	5.96923
ENSG00000134461.16	2.99092	7.72459	5.22083	4.81982e-07	2.49889e-05	5.95792
ENSG00000110713.17	15.4345	54.9777	5.21954	4.84909e-07	2.51192e-05	5.95217
ENSG00000165678.21	60.2905	224.74	5.21875	4.86708e-07	2.51909e-05	5.94866
ENSG00000166452.12	5.22306	17.4761	5.21764	4.8926e-07	2.53014e-05	5.9437
ENSG00000183624.14	24.985	67.6392	5.21666	4.91506e-07	2.53959e-05	5.93935
ENSG00000037241.7	10.8435	35.2936	5.21647	4.91943e-07	2.53968e-05	5.93851
ENSG00000287087.1	-0.335054	0.521662	-5.216	4.93025e-07	2.5431e-05	5.93642
ENSG00000091127.14	14.4861	30.8052	5.21547	4.94267e-07	2.54734e-05	5.93403
ENSG00000145191.15	9.68199	29.8743	5.21375	4.98259e-07	2.5639e-05	5.9264
ENSG00000052749.14	7.41108	22.9896	5.21373	4.98325e-07	2.5639e-05	5.92628
ENSG00000228401.5	-0.127361	0.21105	-5.21171	5.03056e-07	2.58605e-05	5.91731
ENSG00000185163.10	3.6231	13.0026	5.21096	5.0483e-07	2.59297e-05	5.91397
ENSG00000265688.2	3.70704	7.14354	5.21028	5.0645e-07	2.59909e-05	5.91093
ENSG00000197170.10	11.7173	44.5826	5.20989	5.07383e-07	2.60168e-05	5.90918
ENSG00000145912.9	17.1263	49.3016	5.20915	5.09133e-07	2.60845e-05	5.90592
ENSG00000125630.16	6.33952	19.0876	5.20811	5.11622e-07	2.61898e-05	5.90129
ENSG00000186105.8	-0.31153	0.633415	-5.20779	5.12391e-07	2.61948e-05	5.89987
ENSG00000074696.13	22.7078	59.5236	5.20771	5.12582e-07	2.61948e-05	5.89951
ENSG00000185608.8	11.5469	36.8955	5.20649	5.15514e-07	2.63224e-05	5.8941
ENSG00000273319.1	-0.663858	1.16185	-5.20527	5.18478e-07	2.64515e-05	5.88866
ENSG00000166847.10	4.78874	19.9344	5.20152	5.27668e-07	2.68978e-05	5.87199
ENSG00000075415.13	27.3739	119.164	5.20103	5.28898e-07	2.69378e-05	5.86978
ENSG00000102967.12	1.41994	4.95343	5.20064	5.29845e-07	2.69625e-05	5.86809
ENSG00000174547.13	13.1351	38.6139	5.20047	5.30272e-07	2.69625e-05	5.86732
ENSG00000177733.7	12.2713	46.0293	5.19965	5.32306e-07	2.70273e-05	5.86369
ENSG00000183814.15	5.77721	11.2058	5.1996	5.32438e-07	2.70273e-05	5.86346
ENSG00000287126.1	3.76341	4.41411	5.19866	5.34798e-07	2.71245e-05	5.85926
ENSG00000021776.11	5.13661	18.8282	5.19767	5.37267e-07	2.72269e-05	5.85489
ENSG00000165898.14	2.72235	10.3242	5.19725	5.38347e-07	2.72589e-05	5.85299
ENSG00000130717.13	7.66762	22.8592	5.19655	5.40091e-07	2.73064e-05	5.84992
ENSG00000089053.13	7.24749	29.4454	5.19652	5.40186e-07	2.73064e-05	5.84975
ENSG00000100811.14	14.9977	62.1965	5.1961	5.41235e-07	2.73366e-05	5.84791
ENSG00000165704.15	33.8391	97.8121	5.19526	5.43381e-07	2.74076e-05	5.84416
ENSG00000276231.5	-1.02866	1.69919	-5.19519	5.43543e-07	2.74076e-05	5.84387
ENSG00000255197.6	-1.08508	1.86742	-5.19336	5.48215e-07	2.76202e-05	5.83576
ENSG00000141568.21	8.99568	30.8858	5.19251	5.50406e-07	2.77076e-05	5.83197
ENSG00000108010.12	12.2495	40.7247	5.19123	5.53731e-07	2.78518e-05	5.82626
ENSG00000182117.6	91.7254	314.173	5.19023	5.56304e-07	2.79551e-05	5.82186
ENSG00000074527.13	-10.8713	16.6107	-5.19008	5.56705e-07	2.79551e-05	5.82118
ENSG00000134453.16	12.4848	40.2685	5.18918	5.59061e-07	2.80502e-05	5.81717
ENSG00000114867.22	96.4159	257.061	5.18886	5.59881e-07	2.80681e-05	5.81578
ENSG00000115507.10	5.98149	8.5953	5.18782	5.62633e-07	2.81827e-05	5.81113
ENSG00000143319.17	10.8042	37.7036	5.18544	5.68929e-07	2.84746e-05	5.80057
ENSG00000074201.9	20.4882	57.0458	5.1834	5.74372e-07	2.87233e-05	5.79154
ENSG00000148296.7	9.46407	28.7288	5.18171	5.78916e-07	2.89144e-05	5.78407
ENSG00000255987.1	-1.53097	1.82598	-5.18163	5.79145e-07	2.89144e-05	5.78369
ENSG00000278845.5	20.8709	65.6166	5.18133	5.79961e-07	2.89313e-05	5.78236
ENSG00000136908.18	24.8533	69.5413	5.17749	5.90453e-07	2.94129e-05	5.76535
ENSG00000156990.14	4.74817	14.6349	5.17744	5.90586e-07	2.94129e-05	5.76514
ENSG00000173085.15	3.60342	13.6614	5.17648	5.93254e-07	2.95216e-05	5.76086
ENSG00000227028.6	-0.156761	0.221897	-5.17615	5.94153e-07	2.95421e-05	5.75943
ENSG00000251023.1	-0.309071	0.831602	-5.17539	5.96282e-07	2.96236e-05	5.75604
ENSG00000141560.15	9.10913	27.8636	5.17346	6.01672e-07	2.98628e-05	5.7475
ENSG00000004455.17	8.40047	34.0757	5.17331	6.0208e-07	2.98628e-05	5.74686
ENSG00000097046.13	7.17249	13.4202	5.17244	6.04524e-07	2.99439e-05	5.74302
ENSG00000123737.13	4.32271	14.1137	5.1723	6.04941e-07	2.99439e-05	5.74236
ENSG00000106290.15	14.1261	32.6633	5.17221	6.05196e-07	2.99439e-05	5.74196
ENSG00000182307.14	13.1146	40.7027	5.17142	6.07437e-07	3.00302e-05	5.73846
ENSG00000100410.8	14.4101	52.037	5.17034	6.10496e-07	3.01569e-05	5.73369
ENSG00000167196.14	2.18675	7.57441	5.16984	6.11908e-07	3.02021e-05	5.7315
ENSG00000080839.12	9.3559	18.1505	5.16863	6.1539e-07	3.03492e-05	5.72612
ENSG00000223039.1	-0.284718	0.223216	-5.16742	6.18872e-07	3.04884e-05	5.72077
ENSG00000181588.16	23.2865	56.5021	5.1673	6.19216e-07	3.04884e-05	5.72024
ENSG00000180921.7	91.6824	216.502	5.16632	6.22061e-07	3.06036e-05	5.7159
ENSG00000136715.19	12.891	42.8094	5.16318	6.31219e-07	3.1029e-05	5.70204
ENSG00000091732.17	4.90801	12.5537	5.16111	6.37348e-07	3.12972e-05	5.69287
ENSG00000108468.15	26.2822	57.6005	5.16099	6.37707e-07	3.12972e-05	5.69234
ENSG00000161956.13	3.12984	9.20336	5.15814	6.46209e-07	3.16723e-05	5.67978
ENSG00000116161.18	17.485	49.395	5.15808	6.46395e-07	3.16723e-05	5.67951
ENSG00000279339.1	-0.311747	0.534301	-5.15748	6.48213e-07	3.17212e-05	5.67685
ENSG00000136930.13	64.5086	179.568	5.15741	6.48439e-07	3.17212e-05	5.67652
ENSG00000240344.9	4.54653	15.4451	5.15698	6.49719e-07	3.17582e-05	5.67465
ENSG00000188976.11	20.3659	56.8887	5.15035	6.70079e-07	3.27271e-05	5.64539
ENSG00000129675.16	-4.69543	8.0536	-5.14921	6.73665e-07	3.28757e-05	5.64033
ENSG00000124588.21	7.03804	19.1174	5.14804	6.77334e-07	3.30282e-05	5.63518
ENSG00000113845.10	23.2819	77.7987	5.14696	6.80729e-07	3.31671e-05	5.63044
ENSG00000087365.16	18.1888	66.0337	5.14635	6.8269e-07	3.3236e-05	5.62771
ENSG00000184497.13	-1.35868	2.65346	-5.14578	6.84484e-07	3.32966e-05	5.62522
ENSG00000100804.19	51.3499	166.566	5.1435	6.91772e-07	3.36241e-05	5.61518
ENSG00000160606.11	10.6331	24.3789	5.1419	6.96944e-07	3.38484e-05	5.60812
ENSG00000126215.14	3.29659	10.1949	5.1391	7.06094e-07	3.42653e-05	5.59575
ENSG00000133193.12	5.41813	22.4024	5.13793	7.09921e-07	3.44235e-05	5.59063
ENSG00000136807.14	12.5059	49.7689	5.13773	7.10575e-07	3.44277e-05	5.58976
ENSG00000062485.19	27.969	114.286	5.13603	7.1621e-07	3.46628e-05	5.58227
ENSG00000115970.18	3.17392	12.717	5.13593	7.1657e-07	3.46628e-05	5.58179
ENSG00000286314.1	-0.353771	0.703446	-5.13545	7.18165e-07	3.47123e-05	5.57968
ENSG00000161996.19	5.3693	14.0625	5.13392	7.23283e-07	3.49318e-05	5.57295
ENSG00000264480.1	-0.679611	0.605524	-5.1334	7.25023e-07	3.49618e-05	5.57067
ENSG00000170860.4	9.5075	35.4362	5.13339	7.25058e-07	3.49618e-05	5.57063
ENSG00000204220.12	7.00798	19.3322	5.13259	7.27761e-07	3.50643e-05	5.5671
ENSG00000168101.14	5.35154	20.7684	5.13191	7.3006e-07	3.51472e-05	5.56411
ENSG00000107164.16	9.93063	38.8939	5.12949	7.38291e-07	3.55083e-05	5.55348
ENSG00000248544.2	-0.200751	0.301114	-5.12937	7.38733e-07	3.55083e-05	5.55292
ENSG00000058600.16	3.36497	13.5309	5.12856	7.41507e-07	3.56015e-05	5.54936
ENSG00000151665.13	1.08915	4.54985	5.12846	7.41845e-07	3.56015e-05	5.54893
ENSG00000124422.12	23.5156	68.5233	5.12327	7.59904e-07	3.64393e-05	5.52613
ENSG00000165689.17	14.2563	38.3499	5.12169	7.65518e-07	3.66795e-05	5.51916
ENSG00000238829.1	-6.22678	11.2631	-5.12045	7.69901e-07	3.68605e-05	5.51374
ENSG00000141219.15	3.92053	12.0779	5.11935	7.73839e-07	3.70198e-05	5.50891
ENSG00000196305.18	34.4543	93.8522	5.11914	7.74606e-07	3.70273e-05	5.50797
ENSG00000279149.1	-0.201717	0.226487	-5.11752	7.80447e-07	3.72771e-05	5.50085
ENSG00000067704.10	38.7506	129.378	5.11723	7.81499e-07	3.72847e-05	5.49957
ENSG00000112110.10	34.3623	107.78	5.11714	7.81835e-07	3.72847e-05	5.49917
ENSG00000167987.11	11.9985	34.5291	5.11576	7.8682e-07	3.74929e-05	5.49314
ENSG00000252523.1	-0.641132	0.710369	-5.11364	7.94603e-07	3.78341e-05	5.48381
ENSG00000092036.18	3.18014	9.27347	5.113	7.96957e-07	3.79164e-05	5.48101
ENSG00000171806.12	3.19001	10.8356	5.11112	8.03928e-07	3.82024e-05	5.47275
ENSG00000132382.15	20.0765	53.269	5.11104	8.04229e-07	3.82024e-05	5.4724
ENSG00000135372.9	19.1772	52.8998	5.10919	8.11134e-07	3.85003e-05	5.4643
ENSG00000118046.16	5.60167	24.0503	5.10844	8.1395e-07	3.86038e-05	5.46101
ENSG00000163029.16	7.29868	18.6823	5.10821	8.14822e-07	3.86149e-05	5.46
ENSG00000135597.19	5.59813	19.7386	5.10773	8.16651e-07	3.86714e-05	5.45787
ENSG00000166927.13	-6.50903	9.93169	-5.10682	8.20091e-07	3.8804e-05	5.45389
ENSG00000115252.18	-1.46424	1.77669	-5.10591	8.23552e-07	3.89181e-05	5.4499
ENSG00000156469.9	13.1587	34.8719	5.10585	8.23787e-07	3.89181e-05	5.44963
ENSG00000163145.13	-0.751016	0.707441	-5.10526	8.26017e-07	3.89931e-05	5.44707
ENSG00000168288.13	24.5281	116.853	5.10488	8.27484e-07	3.9032e-05	5.44539
ENSG00000261371.6	-32.6394	49.456	-5.10397	8.30974e-07	3.91662e-05	5.4414
ENSG00000172878.14	2.73048	6.59105	5.10369	8.32059e-07	3.91869e-05	5.44016
ENSG00000123136.15	22.001	70.6079	5.10343	8.3303e-07	3.92022e-05	5.43905
ENSG00000116649.10	79.756	226.935	5.10249	8.3668e-07	3.93434e-05	5.43491
ENSG00000130347.13	2.39515	7.29763	5.10178	8.39436e-07	3.94424e-05	5.4318
ENSG00000162377.6	6.60603	20.562	5.10111	8.42022e-07	3.95333e-05	5.42888
ENSG00000169189.17	9.29466	30.5554	5.0996	8.47919e-07	3.97794e-05	5.42227
ENSG00000214706.10	12.9193	33.6384	5.09923	8.49397e-07	3.9818e-05	5.42062
ENSG00000155229.21	10.6879	40.7955	5.09836	8.52792e-07	3.99462e-05	5.41684
ENSG00000100442.11	14.8818	41.5224	5.09713	8.57672e-07	4.01438e-05	5.41143
ENSG00000139372.15	9.3178	28.9386	5.09653	8.6006e-07	4.02245e-05	5.4088
ENSG00000172236.18	-17.9818	23.756	-5.09506	8.6591e-07	4.04669e-05	5.40237
ENSG00000101464.11	11.6043	43.7546	5.09428	8.69047e-07	4.05823e-05	5.39895
ENSG00000101363.12	18.5618	70.4553	5.09373	8.71255e-07	4.06541e-05	5.39654
ENSG00000165637.13	52.0688	161.985	5.09337	8.72701e-07	4.06724e-05	5.39497
ENSG00000132507.18	103.95	330.365	5.0933	8.72987e-07	4.06724e-05	5.39466
ENSG00000100982.12	19.8698	72.9047	5.09218	8.77477e-07	4.08502e-05	5.3898
ENSG00000122958.15	13.2195	52.3621	5.09173	8.79316e-07	4.09044e-05	5.38781
ENSG00000197903.8	115.707	185.242	5.09102	8.82215e-07	4.10078e-05	5.3847
ENSG00000232884.9	-0.167574	0.225776	-5.08882	8.91208e-07	4.13941e-05	5.37509
ENSG00000154719.14	9.92415	35.0091	5.08829	8.93417e-07	4.14649e-05	5.37274
ENSG00000180329.14	5.92238	20.6266	5.08728	8.97585e-07	4.16265e-05	5.36833
ENSG00000280402.1	-0.248937	0.570423	-5.0851	9.06663e-07	4.20154e-05	5.3588
ENSG00000102119.11	26.0089	87.8506	5.08347	9.13474e-07	4.22908e-05	5.35171
ENSG00000088205.13	17.346	47.4277	5.08335	9.14e-07	4.22908e-05	5.35116
ENSG00000148337.21	16.1999	48.8321	5.08316	9.14809e-07	4.2296e-05	5.35032
ENSG00000139549.4	-0.272182	0.327121	-5.08062	9.25554e-07	4.27602e-05	5.33926
ENSG00000283839.1	-0.102211	0.140271	-5.07935	9.3102e-07	4.29522e-05	5.33368
ENSG00000198890.9	5.17722	13.1067	5.07932	9.31127e-07	4.29522e-05	5.33357
ENSG00000185359.14	9.28013	38.7284	5.07909	9.32128e-07	4.29618e-05	5.33255
ENSG00000156374.16	3.47361	10.2386	5.07894	9.3275e-07	4.29618e-05	5.33192
ENSG00000276961.1	-1.64911	1.78744	-5.07715	9.40486e-07	4.32604e-05	5.3241
ENSG00000108733.11	2.0634	6.84014	5.07697	9.41268e-07	4.32604e-05	5.32331
ENSG00000169857.9	2.52202	8.24023	5.07695	9.41374e-07	4.32604e-05	5.3232
ENSG00000168298.7	6.66343	9.69568	5.07533	9.48429e-07	4.35516e-05	5.31613
ENSG00000143869.7	-0.591009	0.535467	-5.07453	9.51916e-07	4.36787e-05	5.31265
ENSG00000122386.11	3.47413	13.8472	5.07248	9.60962e-07	4.40605e-05	5.30369
ENSG00000149016.16	1.897	7.35814	5.07176	9.64139e-07	4.41727e-05	5.30057
ENSG00000267074.1	-1.06935	1.30996	-5.07047	9.69895e-07	4.43833e-05	5.29493
ENSG00000171863.15	81.3476	260.587	5.0704	9.70198e-07	4.43833e-05	5.29463
ENSG00000105323.17	37.7657	147.32	5.07	9.71975e-07	4.44311e-05	5.2929
ENSG00000131944.10	3.47166	7.35344	5.06697	9.85622e-07	4.49799e-05	5.27969
ENSG00000197785.14	11.2978	33.7413	5.06697	9.85642e-07	4.49799e-05	5.27967
ENSG00000188612.12	37.5639	129.574	5.06675	9.86632e-07	4.49799e-05	5.27872
ENSG00000176422.14	1.27892	4.40222	5.06665	9.87078e-07	4.49799e-05	5.27829
ENSG00000182551.14	11.2877	34.3991	5.06644	9.88061e-07	4.49799e-05	5.27735
ENSG00000006625.18	18.3739	55.8692	5.06635	9.88432e-07	4.49799e-05	5.27699
ENSG00000171115.4	-3.69473	5.76377	-5.06561	9.91801e-07	4.50994e-05	5.27377
ENSG00000079999.14	26.1851	71.4844	5.06321	1.00283e-06	4.55666e-05	5.2633
ENSG00000101407.13	12.5461	35.3588	5.05929	1.02107e-06	4.63607e-05	5.24623
ENSG00000143374.17	7.71985	25.8205	5.05888	1.02301e-06	4.64143e-05	5.24442
ENSG00000105352.10	-0.529267	0.738362	-5.0579	1.0276e-06	4.65876e-05	5.24018
ENSG00000081721.12	7.45754	28.0128	5.0551	1.04095e-06	4.71575e-05	5.22796
ENSG00000115211.16	2.93417	16.496	5.05422	1.04516e-06	4.73128e-05	5.22414
ENSG00000265527.1	-4.86961	6.11319	-5.0536	1.04813e-06	4.74082e-05	5.22145
ENSG00000117419.16	16.2917	53.1036	5.05332	1.04946e-06	4.74082e-05	5.22025
ENSG00000178397.13	7.47074	24.9349	5.05329	1.04961e-06	4.74082e-05	5.22011
ENSG00000187800.13	-3.09135	6.28943	-5.05241	1.05389e-06	4.75663e-05	5.21626
ENSG00000213203.3	-1.54017	2.06703	-5.05218	1.055e-06	4.75736e-05	5.21526
ENSG00000114503.11	16.8897	48.6781	5.05205	1.05562e-06	4.75736e-05	5.2147
ENSG00000027001.10	6.27202	18.108	5.05075	1.06193e-06	4.78223e-05	5.20906
ENSG00000237234.7	-0.373943	0.510907	-5.05031	1.06406e-06	4.78827e-05	5.20716
ENSG00000035141.8	13.6441	50.0768	5.04822	1.07435e-06	4.83099e-05	5.19805
ENSG00000120699.13	7.38054	20.7888	5.0473	1.07887e-06	4.8477e-05	5.19408
ENSG00000184992.13	13.6363	31.5586	5.04589	1.08592e-06	4.87577e-05	5.18791
ENSG00000114209.15	18.1946	57.8478	5.04495	1.09057e-06	4.89306e-05	5.18386
ENSG00000140319.11	55.9757	263.687	5.04455	1.09257e-06	4.89369e-05	5.18213
ENSG00000144120.13	5.37129	12.9701	5.04448	1.09292e-06	4.89369e-05	5.18182
ENSG00000167986.14	19.5815	65.6532	5.04444	1.09313e-06	4.89369e-05	5.18163
ENSG00000072310.17	38.1667	83.2474	5.04419	1.09441e-06	4.8958e-05	5.18053
ENSG00000059691.12	1.32463	3.87321	5.04368	1.09695e-06	4.90352e-05	5.17834
ENSG00000181631.7	-2.04342	2.56568	-5.04218	1.10453e-06	4.93377e-05	5.17181
ENSG00000103507.14	12.0536	43.5917	5.04145	1.10822e-06	4.94359e-05	5.16866
ENSG00000196072.12	9.48335	35.7182	5.04143	1.10836e-06	4.94359e-05	5.16854
ENSG00000011376.12	2.44292	7.42756	5.04034	1.11389e-06	4.96463e-05	5.16382
ENSG00000198952.8	25.7538	90.907	5.03992	1.11606e-06	4.96953e-05	5.16198
ENSG00000273611.5	1.76435	8.09834	5.0398	1.11663e-06	4.96953e-05	5.1615
ENSG00000198492.16	16.799	71.083	5.03856	1.12302e-06	4.99432e-05	5.15609
ENSG00000174944.9	-1.83065	2.55493	-5.03745	1.12877e-06	5.01622e-05	5.15125
ENSG00000106459.15	2.44492	11.2211	5.03661	1.13309e-06	5.03172e-05	5.14764
ENSG00000173409.14	8.14189	26.6987	5.036	1.13628e-06	5.04218e-05	5.14498
ENSG00000182979.18	13.2168	41.8407	5.03577	1.13748e-06	5.04385e-05	5.14397
ENSG00000226252.1	-0.058012	0.0766842	-5.03538	1.13949e-06	5.04906e-05	5.1423
ENSG00000108671.11	25.9849	86.6157	5.03457	1.14374e-06	5.0642e-05	5.13878
ENSG00000112029.10	6.4972	13.2181	5.03433	1.14499e-06	5.06604e-05	5.13774
ENSG00000252498.1	-9.52518	21.1326	-5.03414	1.14601e-06	5.06685e-05	5.1369
ENSG00000171777.16	-0.844593	1.37544	-5.03238	1.15526e-06	5.09903e-05	5.12929
ENSG00000197223.12	4.73612	20.4252	5.03229	1.15574e-06	5.09903e-05	5.1289
ENSG00000130159.14	13.5222	43.5315	5.03228	1.15581e-06	5.09903e-05	5.12884
ENSG00000102870.6	6.59681	20.0032	5.03122	1.16143e-06	5.12008e-05	5.12425
ENSG00000158710.15	328.639	1057.81	5.03084	1.16345e-06	5.12528e-05	5.1226
ENSG00000143499.14	8.67446	24.5086	5.03062	1.16465e-06	5.12682e-05	5.12163
ENSG00000162851.8	12.369	36.4259	5.02923	1.17208e-06	5.15578e-05	5.11561
ENSG00000154258.17	-1.07278	0.914421	-5.02856	1.17567e-06	5.16783e-05	5.11271
ENSG00000143443.10	3.59876	8.9146	5.02833	1.17688e-06	5.1694e-05	5.11174
ENSG00000132394.11	11.3228	36.3527	5.02649	1.18684e-06	5.20799e-05	5.10375
ENSG00000196704.13	9.54103	34.2478	5.02638	1.18744e-06	5.20799e-05	5.10328
ENSG00000125871.14	17.9039	44.9678	5.02624	1.18824e-06	5.20799e-05	5.10264
ENSG00000114054.14	6.68862	16.5241	5.02499	1.19501e-06	5.23389e-05	5.09726
ENSG00000227500.10	10.9954	44.6393	5.02382	1.20143e-06	5.25821e-05	5.09219
ENSG00000143493.13	11.3835	28.0446	5.02295	1.20624e-06	5.27545e-05	5.08841
ENSG00000132612.16	4.72087	21.4723	5.02251	1.20867e-06	5.28085e-05	5.0865
ENSG00000278291.1	0.951721	1.70796	5.02241	1.20921e-06	5.28085e-05	5.08607
ENSG00000173960.14	4.44505	14.886	5.02183	1.21244e-06	5.29114e-05	5.08355
ENSG00000101361.17	23.6496	84.9637	5.01965	1.2246e-06	5.34034e-05	5.07411
ENSG00000256025.2	-0.0558804	0.0572022	-5.01909	1.22771e-06	5.35007e-05	5.0717
ENSG00000142082.15	1.9106	7.73472	5.01805	1.23354e-06	5.37163e-05	5.06721
ENSG00000100678.19	-0.0759761	0.0786435	-5.01703	1.23936e-06	5.39308e-05	5.06276
ENSG00000113810.16	24.8885	54.5188	5.01455	1.25347e-06	5.45057e-05	5.05205
ENSG00000161267.12	6.57024	14.4509	5.01371	1.25827e-06	5.46751e-05	5.04843
ENSG00000120053.12	25.8094	77.9361	5.01215	1.26727e-06	5.5027e-05	5.04168
ENSG00000108219.15	11.3284	33.8476	5.01169	1.26994e-06	5.50773e-05	5.03968
ENSG00000135698.10	10.7193	31.9505	5.01164	1.27025e-06	5.50773e-05	5.03946
ENSG00000172336.5	32.5358	77.1064	5.01091	1.27449e-06	5.52218e-05	5.0363
ENSG00000203950.6	55.9481	149.802	5.01059	1.27635e-06	5.52631e-05	5.03492
ENSG00000177830.18	11.3634	34.6649	5.00751	1.29439e-06	5.60042e-05	5.02163
ENSG00000111671.10	4.28842	11.6213	5.00598	1.30346e-06	5.63564e-05	5.01502
ENSG00000116353.16	3.08593	10.7687	5.0054	1.30691e-06	5.64647e-05	5.01252
ENSG00000277452.1	-2.32509	4.2693	-5.00525	1.30783e-06	5.64647e-05	5.01186
ENSG00000090104.12	-28.0077	40.8377	-5.00005	1.3392e-06	5.77779e-05	4.98942
ENSG00000108578.15	13.4016	28.8662	4.99915	1.34472e-06	5.79539e-05	4.98553
ENSG00000167904.15	3.20439	10.132	4.99908	1.34519e-06	5.79539e-05	4.9852
ENSG00000087191.13	17.7987	63.418	4.99809	1.35123e-06	5.8173e-05	4.98096
ENSG00000135801.10	4.36363	15.7813	4.99753	1.35468e-06	5.82488e-05	4.97854
ENSG00000148308.18	22.9742	54.5494	4.99734	1.35585e-06	5.82488e-05	4.97773
ENSG00000128708.13	10.3983	26.2885	4.99723	1.35657e-06	5.82488e-05	4.97722
ENSG00000123395.14	3.17923	12.8987	4.99718	1.35683e-06	5.82488e-05	4.97704
ENSG00000260182.1	-0.675597	0.625128	-4.99643	1.36153e-06	5.84089e-05	4.97377
ENSG00000148110.16	24.7568	80.3785	4.99489	1.37108e-06	5.8777e-05	4.96716
ENSG00000235602.5	-0.382376	0.670512	-4.99385	1.37763e-06	5.90164e-05	4.96264
ENSG00000231066.3	0.453438	0.938521	4.99336	1.38068e-06	5.91052e-05	4.96055
ENSG00000275964.1	2.71707	5.99578	4.99307	1.38252e-06	5.91423e-05	4.95929
ENSG00000136271.10	15.6517	59.6279	4.99213	1.38848e-06	5.93552e-05	4.95522
ENSG00000167118.11	13.6704	42.644	4.99027	1.40026e-06	5.97831e-05	4.94723
ENSG00000148335.15	3.55921	8.91811	4.99024	1.40046e-06	5.97831e-05	4.94709
ENSG00000257218.6	4.07275	15.1091	4.98962	1.40444e-06	5.99109e-05	4.94441
ENSG00000132780.17	13.3716	39.3707	4.98924	1.40684e-06	5.9971e-05	4.94279
ENSG00000018610.15	5.19339	20.6011	4.98882	1.40955e-06	6.00443e-05	4.94097
ENSG00000143228.13	12.3935	21.8122	4.98639	1.42521e-06	6.06689e-05	4.93051
ENSG00000268078.1	-0.136123	0.111213	-4.98619	1.42653e-06	6.06827e-05	4.92963
ENSG00000081237.20	-12.0202	14.5442	-4.98512	1.4335e-06	6.09365e-05	4.92502
ENSG00000177542.11	13.2598	33.5963	4.98465	1.43657e-06	6.10242e-05	4.923
ENSG00000140688.17	8.98936	31.1729	4.98397	1.44102e-06	6.11704e-05	4.92007
ENSG00000132514.14	-2.15779	2.31711	-4.98376	1.44237e-06	6.11846e-05	4.91919
ENSG00000169105.8	18.6566	36.813	4.98314	1.44642e-06	6.13139e-05	4.91653
ENSG00000166164.16	6.83494	26.1063	4.98258	1.45012e-06	6.14122e-05	4.91411
ENSG00000166788.10	4.13151	13.2679	4.98248	1.45077e-06	6.14122e-05	4.91369
ENSG00000185875.13	4.00841	7.23374	4.9823	1.45198e-06	6.14204e-05	4.9129
ENSG00000117697.15	1.71712	5.35923	4.98195	1.45432e-06	6.14767e-05	4.91138
ENSG00000011426.11	37.4408	69.9306	4.98138	1.45804e-06	6.15911e-05	4.90896
ENSG00000169957.10	13.9328	40.6722	4.98027	1.46545e-06	6.18612e-05	4.90416
ENSG00000229948.2	-0.603718	1.2686	-4.97889	1.4747e-06	6.22083e-05	4.89821
ENSG00000144043.12	19.8194	87.2098	4.97767	1.48286e-06	6.25089e-05	4.89299
ENSG00000100294.13	4.17199	18.0523	4.97725	1.48571e-06	6.25856e-05	4.89117
ENSG00000113013.16	20.9043	81.3764	4.9769	1.48811e-06	6.2622e-05	4.88964
ENSG00000184357.5	1.4564	1.93331	4.97682	1.48864e-06	6.2622e-05	4.88931
ENSG00000043462.13	-5.70322	9.77844	-4.97479	1.5024e-06	6.31572e-05	4.8806
ENSG00000203760.9	32.1326	57.7169	4.97348	1.51137e-06	6.34901e-05	4.87497
ENSG00000067955.15	15.3536	50.2142	4.97308	1.51414e-06	6.35623e-05	4.87324
ENSG00000185130.5	1.6162	2.0804	4.97202	1.52147e-06	6.38259e-05	4.86867
ENSG00000143549.21	19.4171	85.6645	4.97171	1.52358e-06	6.38704e-05	4.86735
ENSG00000119185.13	3.99808	16.6753	4.97079	1.52996e-06	6.40935e-05	4.8634
ENSG00000128694.12	1.70727	5.29499	4.96811	1.54868e-06	6.48328e-05	4.8519
ENSG00000198836.11	17.9649	50.389	4.96775	1.55122e-06	6.48944e-05	4.85035
ENSG00000068654.16	8.33309	26.0783	4.96641	1.56068e-06	6.52263e-05	4.84459
ENSG00000141127.15	6.70221	18.7301	4.96632	1.5613e-06	6.52263e-05	4.84422
ENSG00000141456.16	13.9723	44.0475	4.96492	1.57126e-06	6.55971e-05	4.8382
ENSG00000182057.5	1.91093	4.77772	4.96435	1.57536e-06	6.57229e-05	4.83574
ENSG00000166166.13	6.50938	21.8569	4.9642	1.57644e-06	6.57229e-05	4.83509
ENSG00000281958.1	-2.9855	3.3233	-4.96373	1.57977e-06	6.57447e-05	4.83309
ENSG00000067225.18	230.797	597.328	4.96372	1.57987e-06	6.57447e-05	4.83303
ENSG00000134574.12	6.00462	16.9435	4.96367	1.58021e-06	6.57447e-05	4.83282
ENSG00000164163.11	14.8239	47.3411	4.96214	1.5912e-06	6.61565e-05	4.82627
ENSG00000078618.22	14.716	64.3403	4.96126	1.59759e-06	6.63765e-05	4.82248
ENSG00000163155.12	2.83751	8.59684	4.95862	1.61685e-06	6.71183e-05	4.81114
ENSG00000262919.8	9.34325	31.9317	4.95851	1.61766e-06	6.71183e-05	4.81067
ENSG00000129255.16	10.583	32.4625	4.95719	1.62737e-06	6.74753e-05	4.80501
ENSG00000175826.12	13.9651	56.8542	4.9564	1.63321e-06	6.7671e-05	4.80162
ENSG00000179943.8	2.85894	9.91911	4.95497	1.6438e-06	6.80635e-05	4.7955
ENSG00000204569.10	18.5119	62.8028	4.95443	1.64779e-06	6.81823e-05	4.79321
ENSG00000177613.9	6.09192	20.0228	4.9532	1.65703e-06	6.85177e-05	4.78792
ENSG00000158019.21	5.31706	25.5522	4.95244	1.66272e-06	6.87063e-05	4.78468
ENSG00000228300.14	14.4902	48.3227	4.95056	1.67696e-06	6.92473e-05	4.77661
ENSG00000165732.13	51.3038	150.538	4.94955	1.68462e-06	6.95163e-05	4.7723
ENSG00000120253.14	8.91148	31.3061	4.94913	1.68786e-06	6.96027e-05	4.77048
ENSG00000010704.18	2.75438	7.35086	4.94673	1.70631e-06	7.03156e-05	4.7602
ENSG00000090861.17	17.3077	49.3781	4.94606	1.71145e-06	7.04798e-05	4.75735
ENSG00000183023.18	-0.934509	1.45147	-4.94484	1.72095e-06	7.08227e-05	4.75212
ENSG00000188566.14	11.3725	33.8037	4.94394	1.72797e-06	7.1029e-05	4.74827
ENSG00000278979.1	-0.213665	0.487977	-4.9439	1.7283e-06	7.1029e-05	4.74809
ENSG00000001460.18	1.81672	4.7269	4.94251	1.73916e-06	7.1427e-05	4.74216
ENSG00000172530.20	1.28499	5.32222	4.94139	1.74802e-06	7.17422e-05	4.73736
ENSG00000241666.2	-0.290139	0.277664	-4.94065	1.75391e-06	7.19354e-05	4.73417
ENSG00000126698.11	15.06	69.3012	4.93981	1.76053e-06	7.21581e-05	4.73061
ENSG00000119616.11	7.28563	24.9321	4.93911	1.76614e-06	7.23392e-05	4.7276
ENSG00000141543.12	15.79	56.9954	4.93884	1.76829e-06	7.23781e-05	4.72646
ENSG00000137274.13	1.71368	4.74579	4.93821	1.77333e-06	7.25356e-05	4.72376
ENSG00000277351.1	-0.346089	0.482802	-4.93626	1.78908e-06	7.31305e-05	4.7154
ENSG00000197245.6	-1.0607	1.63507	-4.93305	1.81516e-06	7.41464e-05	4.70172
ENSG00000165506.15	6.86279	16.807	4.93217	1.82242e-06	7.4393e-05	4.69794
ENSG00000175931.13	10.5434	33.7146	4.93161	1.82701e-06	7.45302e-05	4.69556
ENSG00000140320.12	7.14701	22.8087	4.93142	1.82861e-06	7.45453e-05	4.69473
ENSG00000137843.12	7.97483	16.1481	4.93072	1.83439e-06	7.4731e-05	4.69175
ENSG00000142864.15	41.1396	159.071	4.93049	1.83628e-06	7.47574e-05	4.69078
ENSG00000173113.7	65.834	180.102	4.92926	1.84652e-06	7.50956e-05	4.68552
ENSG00000115165.10	-6.76758	8.61691	-4.92919	1.84708e-06	7.50956e-05	4.68523
ENSG00000249899.6	-0.173014	0.256104	-4.92905	1.8483e-06	7.50956e-05	4.68461
ENSG00000168066.20	31.7363	141.123	4.92819	1.8555e-06	7.53377e-05	4.68093
ENSG00000079462.8	17.9427	45.47	4.92749	1.86131e-06	7.55233e-05	4.67797
ENSG00000272711.1	3.06104	4.62874	4.92688	1.86643e-06	7.56802e-05	4.67537
ENSG00000139726.11	22.4455	81.0099	4.92442	1.88727e-06	7.64742e-05	4.66487
ENSG00000198000.12	5.73658	18.498	4.92425	1.88876e-06	7.64833e-05	4.66413
ENSG00000167699.13	7.08809	26.2527	4.9228	1.90111e-06	7.69317e-05	4.65796
ENSG00000065548.18	17.3865	76.6299	4.92266	1.90237e-06	7.69317e-05	4.65734
ENSG00000120509.11	26.4626	99.0211	4.92115	1.91535e-06	7.7405e-05	4.65091
ENSG00000164024.12	17.0787	59.0874	4.92049	1.92107e-06	7.75847e-05	4.64809
ENSG00000105700.11	7.03697	25.795	4.91993	1.92589e-06	7.77276e-05	4.64572
ENSG00000174175.17	-6.74972	6.7407	-4.9187	1.93663e-06	7.8109e-05	4.64046
ENSG00000238121.6	-0.615152	0.695639	-4.91759	1.9463e-06	7.8447e-05	4.63575
ENSG00000134308.14	167.944	498.099	4.91728	1.94904e-06	7.85051e-05	4.63442
ENSG00000115944.15	7.60753	32.1717	4.91641	1.95672e-06	7.87623e-05	4.6307
ENSG00000166794.5	27.5486	106.265	4.91503	1.96891e-06	7.91372e-05	4.62483
ENSG00000135476.12	8.85521	20.023	4.91498	1.96935e-06	7.91372e-05	4.62462
ENSG00000204577.11	-2.47681	4.18046	-4.91491	1.96995e-06	7.91372e-05	4.62433
ENSG00000173950.16	11.0178	21.4967	4.91398	1.97828e-06	7.94194e-05	4.62034
ENSG00000126461.15	25.4746	111.35	4.91375	1.98032e-06	7.94484e-05	4.61937
ENSG00000122687.19	0.104886	0.241618	4.91325	1.98479e-06	7.95753e-05	4.61724
ENSG00000151353.15	2.11978	7.68631	4.91293	1.98764e-06	7.96002e-05	4.61588
ENSG00000130305.17	9.68915	32.3576	4.91289	1.98804e-06	7.96002e-05	4.61569
ENSG00000108826.16	7.46118	31.2173	4.91222	1.99402e-06	7.97873e-05	4.61285
ENSG00000150779.12	20.445	64.4785	4.91172	1.99848e-06	7.99129e-05	4.61074
ENSG00000143303.12	5.83127	20.2141	4.91029	2.01137e-06	8.03752e-05	4.60466
ENSG00000146263.11	1.55433	4.48609	4.90853	2.02745e-06	8.09644e-05	4.59713
ENSG00000171262.11	3.76806	12.4859	4.90805	2.0318e-06	8.1085e-05	4.5951
ENSG00000169288.18	8.86613	31.1577	4.90678	2.04344e-06	8.14958e-05	4.5897
ENSG00000144048.10	6.44589	26.2791	4.90428	2.06659e-06	8.23651e-05	4.57905
ENSG00000113119.13	2.97374	10.7132	4.90188	2.08897e-06	8.32024e-05	4.56887
ENSG00000132153.15	10.0748	37.0162	4.90086	2.09861e-06	8.35313e-05	4.56452
ENSG00000156471.13	25.3232	57.8584	4.90005	2.10626e-06	8.3781e-05	4.56108
ENSG00000120860.11	5.90987	22.8153	4.8999	2.10772e-06	8.3784e-05	4.56042
ENSG00000140678.17	-6.59133	9.48301	-4.89917	2.11461e-06	8.40028e-05	4.55734
ENSG00000169689.15	29.4675	74.1011	4.89822	2.12362e-06	8.43056e-05	4.55332
ENSG00000212370.1	-0.569762	0.707139	-4.89775	2.12818e-06	8.44314e-05	4.55129
ENSG00000117481.10	2.40662	10.3603	4.89744	2.13109e-06	8.44913e-05	4.55
ENSG00000164483.17	-0.304078	0.31338	-4.89688	2.13652e-06	8.46516e-05	4.54759
ENSG00000167721.11	9.70551	30.0519	4.8947	2.15754e-06	8.54283e-05	4.53834
ENSG00000124767.7	67.4412	233.064	4.89404	2.16394e-06	8.56258e-05	4.53554
ENSG00000270077.1	-0.185577	0.271017	-4.89162	2.1876e-06	8.65057e-05	4.52526
ENSG00000083635.8	3.20186	9.38515	4.8911	2.19271e-06	8.66515e-05	4.52306
ENSG00000087263.17	4.12021	17.8571	4.88862	2.21723e-06	8.75634e-05	4.51255
ENSG00000259768.6	1.11155	2.49166	4.8872	2.23145e-06	8.80675e-05	4.50651
ENSG00000180900.20	35.9884	106.467	4.88629	2.24051e-06	8.8367e-05	4.50267
ENSG00000130921.8	2.21845	7.80441	4.88615	2.24195e-06	8.8367e-05	4.50207
ENSG00000259564.2	-0.189451	0.267891	-4.88535	2.25003e-06	8.86279e-05	4.49867
ENSG00000117748.10	15.3396	50.5505	4.88447	2.25896e-06	8.8922e-05	4.49492
ENSG00000184900.16	33.3237	101.691	4.88384	2.26532e-06	8.91144e-05	4.49227
ENSG00000280434.1	-0.183839	0.360529	-4.88322	2.27167e-06	8.93061e-05	4.48962
ENSG00000163808.17	6.38128	12.2508	4.88282	2.27571e-06	8.94071e-05	4.48794
ENSG00000248441.7	-0.143133	0.171021	-4.88257	2.27829e-06	8.94504e-05	4.48687
ENSG00000186666.6	0.958924	2.80033	4.88178	2.28632e-06	8.97079e-05	4.48355
ENSG00000160401.15	1.22267	2.74412	4.8812	2.29227e-06	8.9883e-05	4.48109
ENSG00000100462.16	9.32931	27.0312	4.88049	2.29959e-06	9.0084e-05	4.47808
ENSG00000233966.1	2.27118	5.58751	4.88032	2.30138e-06	9.0084e-05	4.47734
ENSG00000046889.19	-1.98489	2.54721	-4.88027	2.30185e-06	9.0084e-05	4.47715
ENSG00000274997.2	0.541947	0.960179	4.88003	2.30437e-06	9.01243e-05	4.47612
ENSG00000085982.14	5.5577	17.5018	4.87924	2.31258e-06	9.03872e-05	4.47276
ENSG00000126785.13	-5.07634	8.04204	-4.87749	2.3307e-06	9.09795e-05	4.46538
ENSG00000166855.9	7.29037	30.9489	4.87749	2.33073e-06	9.09795e-05	4.46537
ENSG00000168309.18	-3.60991	3.20071	-4.87597	2.34663e-06	9.15412e-05	4.45894
ENSG00000211887.2	-1.65498	1.64671	-4.87548	2.35182e-06	9.16237e-05	4.45686
ENSG00000253456.1	-0.287415	0.266264	-4.87537	2.35303e-06	9.16237e-05	4.45637
ENSG00000228495.2	-0.0807435	0.0902228	-4.87534	2.35327e-06	9.16237e-05	4.45627
ENSG00000174891.13	8.37638	21.6993	4.87449	2.36229e-06	9.19155e-05	4.45266
ENSG00000108055.10	18.7573	64.1163	4.87336	2.37429e-06	9.23233e-05	4.44787
ENSG00000181800.6	-0.357789	0.381766	-4.87246	2.38391e-06	9.26379e-05	4.44405
ENSG00000148019.14	2.74454	7.3279	4.87231	2.3855e-06	9.26406e-05	4.44342
ENSG00000189403.15	32.5946	107.494	4.87143	2.39493e-06	9.29472e-05	4.43969
ENSG00000173660.12	72.4778	255.24	4.87116	2.39775e-06	9.29873e-05	4.43858
ENSG00000171817.17	-0.387997	0.567592	-4.87104	2.39903e-06	9.29873e-05	4.43807
ENSG00000169372.13	1.0279	4.12753	4.86924	2.41849e-06	9.36816e-05	4.43044
ENSG00000160256.13	9.25335	26.5561	4.86841	2.4275e-06	9.39708e-05	4.42692
ENSG00000157514.16	-30.2978	53.84	-4.86796	2.43237e-06	9.40993e-05	4.42503
ENSG00000279433.1	-0.151279	0.291431	-4.86755	2.43681e-06	9.42109e-05	4.42331
ENSG00000178896.9	11.2173	33.1654	4.86691	2.44387e-06	9.44238e-05	4.42057
ENSG00000087470.18	12.6799	46.8422	4.86568	2.4573e-06	9.4863e-05	4.4154
ENSG00000168256.18	10.6489	36.0964	4.86538	2.46063e-06	9.4863e-05	4.41412
ENSG00000100372.15	4.8486	19.1884	4.86522	2.4624e-06	9.4863e-05	4.41344
ENSG00000270647.6	18.865	78.3265	4.86521	2.46252e-06	9.4863e-05	4.41339
ENSG00000166889.14	25.6	83.1967	4.86516	2.46306e-06	9.4863e-05	4.41318
ENSG00000149657.20	10.8676	33.03	4.865	2.46477e-06	9.48686e-05	4.41253
ENSG00000230747.1	-0.2955	0.411533	-4.86486	2.46641e-06	9.48715e-05	4.4119
ENSG00000082898.18	10.7883	35.4369	4.86262	2.49117e-06	9.57634e-05	4.40246
ENSG00000136448.13	12.6837	52.2928	4.86164	2.50213e-06	9.61236e-05	4.39831
ENSG00000274008.1	-0.835367	0.952321	-4.8599	2.52167e-06	9.68129e-05	4.39097
ENSG00000172992.12	14.8997	35.1289	4.85939	2.52746e-06	9.6974e-05	4.3888
ENSG00000213435.3	-0.45513	0.665858	-4.85887	2.53336e-06	9.71387e-05	4.3866
ENSG00000187514.17	203.453	802.159	4.85624	2.56327e-06	9.82199e-05	4.37551
ENSG00000255163.1	-0.692138	0.730103	-4.85611	2.56479e-06	9.82199e-05	4.37494
ENSG00000119812.19	6.05937	29.4987	4.85492	2.57845e-06	9.86805e-05	4.36993
ENSG00000165630.14	2.15866	9.29344	4.85376	2.59186e-06	9.91312e-05	4.36503
ENSG00000167264.18	2.58387	8.87807	4.85328	2.59733e-06	9.92781e-05	4.36303
ENSG00000135930.14	4.87358	25.5413	4.8527	2.60416e-06	9.94764e-05	4.36055
ENSG00000282100.1	-0.689276	1.69974	-4.85179	2.61475e-06	9.98178e-05	4.35672
ENSG00000275700.5	9.84031	44.7983	4.85059	2.62877e-06	0.00010029	4.35167
ENSG00000178789.9	-0.439355	0.615194	-4.84958	2.64064e-06	0.000100679	4.34741
ENSG00000223496.3	7.52767	25.4559	4.84809	2.65823e-06	0.000101287	4.34114
ENSG00000125743.10	56.9431	204.866	4.84666	2.67528e-06	0.000101872	4.3351
ENSG00000134516.18	-2.70346	3.66535	-4.84643	2.67807e-06	0.000101915	4.33412
ENSG00000120156.22	-3.63164	5.35176	-4.84623	2.68043e-06	0.00010194	4.33328
ENSG00000153107.13	4.07189	10.9827	4.84572	2.68655e-06	0.000102109	4.33113
ENSG00000103043.15	8.0851	31.6344	4.8448	2.69761e-06	0.000102462	4.32725
ENSG00000259367.1	-0.697152	1.34763	-4.8446	2.69998e-06	0.000102462	4.32642
ENSG00000233264.2	-0.497995	0.80277	-4.84452	2.7009e-06	0.000102462	4.3261
ENSG00000229585.4	-1.02458	2.21831	-4.8435	2.71324e-06	0.000102866	4.32179
ENSG00000169375.16	7.13532	25.6414	4.84002	2.75567e-06	0.000104409	4.30714
ENSG00000063322.15	11.4325	46.3587	4.83921	2.76569e-06	0.000104662	4.30371
ENSG00000198804.2	-11913.3	39454.9	-4.83915	2.76641e-06	0.000104662	4.30346
ENSG00000180035.13	2.76724	8.0058	4.83906	2.76753e-06	0.000104662	4.30308
ENSG00000070785.17	3.89746	15.0841	4.83876	2.77123e-06	0.000104737	4.30182
ENSG00000138073.14	12.555	41.6132	4.83841	2.7755e-06	0.000104833	4.30036
ENSG00000135905.20	-2.24028	3.93387	-4.8371	2.79178e-06	0.000105382	4.29484
ENSG00000224982.4	-0.380436	0.690089	-4.83613	2.8039e-06	0.000105774	4.29075
ENSG00000082516.9	5.96125	20.153	4.83595	2.80609e-06	0.000105791	4.29001
ENSG00000179813.7	-0.185566	0.154649	-4.83468	2.82206e-06	0.000106327	4.28465
ENSG00000115364.14	4.61412	17.9528	4.83395	2.83119e-06	0.000106605	4.2816
ENSG00000263941.2	-0.317911	0.478188	-4.83286	2.84505e-06	0.00010706	4.27699
ENSG00000134375.11	12.6855	53.3093	4.83247	2.85001e-06	0.00010718	4.27534
ENSG00000254649.1	-0.290095	0.363533	-4.83188	2.85751e-06	0.00010736	4.27286
ENSG00000005175.10	6.35737	21.7077	4.8316	2.86109e-06	0.00010736	4.27168
ENSG00000125877.13	16.7629	61.5909	4.83154	2.86179e-06	0.00010736	4.27145
ENSG00000189046.11	3.89577	11.2166	4.83153	2.86187e-06	0.00010736	4.27142
ENSG00000129347.21	8.53879	28.0381	4.83064	2.87323e-06	0.000107719	4.26768
ENSG00000279570.1	-0.579096	1.07691	-4.83025	2.87824e-06	0.000107841	4.26603
ENSG00000115866.11	22.6883	80.6626	4.82949	2.88799e-06	0.000108139	4.26284
ENSG00000206957.2	-2.32485	3.51634	-4.82884	2.89644e-06	0.000108389	4.26008
ENSG00000261373.1	8.49655	16.7665	4.82784	2.90926e-06	0.000108801	4.25591
ENSG00000143155.13	12.293	47.6008	4.8274	2.91497e-06	0.000108948	4.25406
ENSG00000163904.13	9.12387	25.2983	4.82652	2.9265e-06	0.000109308	4.25033
ENSG00000224738.1	0.730579	1.97649	4.82638	2.92822e-06	0.000109308	4.24977
ENSG00000004478.8	32.4005	80.1612	4.82563	2.93808e-06	0.000109609	4.2466
ENSG00000168005.9	11.0141	25.7896	4.82282	2.97498e-06	0.000110917	4.23481
ENSG00000152683.14	8.96884	32.8864	4.82254	2.9787e-06	0.000110988	4.23363
ENSG00000145979.18	2.21881	5.97312	4.82207	2.98491e-06	0.000111151	4.23167
ENSG00000241058.4	2.20255	7.77193	4.82136	2.99445e-06	0.000111438	4.22865
ENSG00000260859.1	-0.497275	0.617903	-4.82026	3.0091e-06	0.000111914	4.22405
ENSG00000177045.10	3.04587	8.2707	4.81986	3.01443e-06	0.000112044	4.22238
ENSG00000128829.12	5.46531	18.9159	4.81878	3.02896e-06	0.000112515	4.21783
ENSG00000237190.4	7.1073	22.5098	4.81843	3.03364e-06	0.00011262	4.21638
ENSG00000147383.11	16.0542	47.6755	4.8182	3.0367e-06	0.000112664	4.21542
ENSG00000107021.16	9.04806	31.3889	4.81718	3.05058e-06	0.000113067	4.21112
ENSG00000083307.12	14.2758	37.0844	4.81712	3.05129e-06	0.000113067	4.2109
ENSG00000151725.12	11.3928	23.4897	4.81481	3.08281e-06	0.000114166	4.20119
ENSG00000123472.12	5.74667	24.2437	4.81425	3.09046e-06	0.000114346	4.19885
ENSG00000245864.3	-0.109452	0.11386	-4.81418	3.09144e-06	0.000114346	4.19855
ENSG00000234072.1	3.44738	9.11932	4.81389	3.09549e-06	0.000114425	4.19732
ENSG00000226312.7	-0.713583	1.41084	-4.81356	3.10002e-06	0.000114523	4.19594
ENSG00000276903.2	0.776637	1.16762	4.81293	3.10869e-06	0.000114774	4.1933
ENSG00000110324.11	-5.16316	6.82777	-4.81261	3.11306e-06	0.000114865	4.19198
ENSG00000127554.13	2.12244	7.35893	4.81118	3.13293e-06	0.000115528	4.18597
ENSG00000029639.11	1.91305	7.02879	4.81102	3.13516e-06	0.00011554	4.18529
ENSG00000057757.10	11.396	44.2921	4.81053	3.14199e-06	0.000115672	4.18324
ENSG00000156802.13	23.7641	48.9746	4.81049	3.14256e-06	0.000115672	4.18307
ENSG00000196365.12	15.8238	54.0477	4.80865	3.16823e-06	0.000116546	4.17539
ENSG00000169016.17	3.04871	10.644	4.80758	3.18341e-06	0.000116919	4.17088
ENSG00000286035.1	-0.535805	0.525146	-4.80756	3.18372e-06	0.000116919	4.17078
ENSG00000149313.11	5.55658	18.9018	4.80752	3.18415e-06	0.000116919	4.17066
ENSG00000245667.2	-0.222339	0.373028	-4.80729	3.18741e-06	0.000116968	4.16969
ENSG00000117592.9	77.2077	243.856	4.80687	3.19335e-06	0.000117115	4.16793
ENSG00000148331.12	5.33449	19.3664	4.80653	3.19817e-06	0.000117221	4.16651
ENSG00000213891.3	-0.566418	1.69664	-4.80571	3.20992e-06	0.000117581	4.16305
ENSG00000102225.16	20.7853	67.9515	4.80557	3.21189e-06	0.000117582	4.16247
ENSG00000231128.6	-0.255857	0.300091	-4.80449	3.22727e-06	0.000118074	4.15796
ENSG00000109519.13	6.23315	23.3278	4.80392	3.23548e-06	0.000118303	4.15556
ENSG00000235505.7	-0.932383	1.29743	-4.80373	3.23821e-06	0.000118331	4.15476
ENSG00000143486.16	3.21927	13.9393	4.80197	3.26349e-06	0.000119183	4.14742
ENSG00000140374.16	9.82575	39.0302	4.80097	3.27803e-06	0.000119642	4.14322
ENSG00000117153.16	12.2191	39.3673	4.7993	3.30243e-06	0.00012046	4.13622
ENSG00000117362.13	22.3257	94.4384	4.79885	3.30894e-06	0.000120555	4.13436
ENSG00000224796.1	-0.860329	0.886608	-4.79885	3.309e-06	0.000120555	4.13435
ENSG00000136270.14	13.0604	45.5664	4.79854	3.31361e-06	0.000120651	4.13303
ENSG00000230684.1	-0.656685	0.86375	-4.79677	3.33958e-06	0.000121523	4.12566
ENSG00000186918.14	10.158	25.4153	4.79516	3.36351e-06	0.000122249	4.11892
ENSG00000243560.3	-1.23311	2.87911	-4.79516	3.36357e-06	0.000122249	4.11891
ENSG00000100246.13	4.76727	14.0309	4.79484	3.36835e-06	0.00012235	4.11757
ENSG00000224877.4	14.0581	40.5192	4.79406	3.37995e-06	0.000122698	4.11432
ENSG00000167261.14	-1.11782	1.27212	-4.79358	3.38709e-06	0.000122883	4.11233
ENSG00000226479.4	19.7046	44.6318	4.79329	3.3915e-06	0.00012297	4.1111
ENSG00000258035.2	-0.0943337	0.112516	-4.79188	3.41274e-06	0.000123666	4.10521
ENSG00000144028.15	34.6028	116.403	4.79061	3.43199e-06	0.000124289	4.0999
ENSG00000140451.13	2.71696	6.57927	4.78913	3.45457e-06	0.000125032	4.09371
ENSG00000278661.1	-0.742405	0.736073	-4.78893	3.45764e-06	0.000125069	4.09287
ENSG00000251450.2	-0.0989391	0.134318	-4.78845	3.46492e-06	0.000125258	4.09088
ENSG00000232540.1	-0.052388	0.0296745	-4.78811	3.4701e-06	0.00012537	4.08947
ENSG00000256705.3	-0.568686	1.15016	-4.78707	3.48614e-06	0.000125875	4.08512
ENSG00000139620.13	6.06745	21.5635	4.78664	3.49286e-06	0.000126042	4.0833
ENSG00000235078.1	0.458954	0.794429	4.78648	3.49528e-06	0.000126054	4.08265
ENSG00000178741.12	66.594	233.211	4.78613	3.50071e-06	0.000126175	4.08119
ENSG00000005100.13	5.94108	19.5419	4.78416	3.53126e-06	0.000127201	4.07298
ENSG00000278863.1	-0.313249	0.377382	-4.78403	3.53341e-06	0.000127203	4.07241
ENSG00000186994.11	-1.83611	3.45027	-4.78315	3.54709e-06	0.00012762	4.06876
ENSG00000158941.16	8.89729	30.6945	4.78224	3.56141e-06	0.000128059	4.06496
ENSG00000133574.10	-13.1918	20.8803	-4.78137	3.57506e-06	0.000128473	4.06135
ENSG00000168827.15	6.37119	22.0897	4.78104	3.58042e-06	0.00012859	4.05993
ENSG00000137815.14	13.3549	55.0731	4.7788	3.61601e-06	0.000129791	4.0506
ENSG00000248909.1	-0.925297	1.29162	-4.77829	3.6241e-06	0.000130005	4.04849
ENSG00000101444.13	46.004	151.338	4.77739	3.63856e-06	0.000130446	4.04473
ENSG00000105771.14	3.08015	12.516	4.77693	3.64591e-06	0.000130632	4.04283
ENSG00000101182.15	73.6222	289.757	4.77677	3.64847e-06	0.000130647	4.04217
ENSG00000203804.5	-0.495349	0.914272	-4.77488	3.67906e-06	0.000131665	4.03429
ENSG00000197253.13	-13.2268	16.4606	-4.77361	3.69988e-06	0.000132332	4.02896
ENSG00000100348.10	20.4595	95.1605	4.77329	3.70509e-06	0.000132364	4.02763
ENSG00000160993.4	4.58943	11.6644	4.77328	3.70515e-06	0.000132364	4.02762
ENSG00000181038.14	5.86964	21.8517	4.77278	3.71343e-06	0.000132582	4.02551
ENSG00000125482.13	4.74831	16.4537	4.77234	3.72066e-06	0.000132695	4.02368
ENSG00000233411.1	-0.575171	0.542149	-4.77232	3.72098e-06	0.000132695	4.0236
ENSG00000196584.3	5.02066	9.52363	4.77208	3.72492e-06	0.000132758	4.0226
ENSG00000273749.5	15.987	59.3269	4.77143	3.73558e-06	0.000133059	4.0199
ENSG00000172167.8	2.66386	5.25175	4.771	3.74259e-06	0.000133231	4.01813
ENSG00000126814.7	3.09991	12.1035	4.77063	3.74881e-06	0.000133374	4.01656
ENSG00000146576.13	10.9454	44.4485	4.7703	3.75423e-06	0.000133489	4.0152
ENSG00000176953.12	6.28469	26.364	4.77013	3.7571e-06	0.000133512	4.01448
ENSG00000249014.2	1.19439	3.26927	4.76969	3.76444e-06	0.000133695	4.01264
ENSG00000267361.1	-0.197092	0.148098	-4.76871	3.78075e-06	0.000134196	4.00856
ENSG00000185862.7	-15.741	18.9238	-4.7684	3.78592e-06	0.000134301	4.00727
ENSG00000204899.6	18.6399	47.0299	4.76775	3.79664e-06	0.000134602	4.0046
ENSG00000031823.14	5.27033	25.3539	4.76748	3.80122e-06	0.000134686	4.00346
ENSG00000051596.10	8.39323	17.9958	4.76695	3.81017e-06	0.000134924	4.00125
ENSG00000197006.14	8.40909	39.7993	4.76654	3.81696e-06	0.000135085	3.99957
ENSG00000139155.9	-0.251796	0.30469	-4.76589	3.82798e-06	0.000135397	3.99684
ENSG00000259926.1	-0.386971	0.780473	-4.76411	3.85821e-06	0.000136386	3.98942
ENSG00000153140.9	3.26697	10.6231	4.76396	3.86063e-06	0.000136392	3.98883
ENSG00000179455.10	1.67775	2.52707	4.76258	3.88429e-06	0.000137148	3.98306
ENSG00000204469.13	53.602	189.486	4.76231	3.88896e-06	0.000137233	3.98193
ENSG00000274536.7	-0.453712	0.495102	-4.76083	3.91438e-06	0.00013805	3.97579
ENSG00000232487.1	-0.170088	0.166108	-4.75994	3.92963e-06	0.000138501	3.97212
ENSG00000148688.14	3.94761	15.3717	4.75982	3.93174e-06	0.000138501	3.97161
ENSG00000272721.5	1.15196	2.22036	4.75951	3.93724e-06	0.000138615	3.97029
ENSG00000127445.14	5.38701	22.9603	4.75934	3.94006e-06	0.000138633	3.96962
ENSG00000251161.4	1.17116	2.13451	4.75889	3.948e-06	0.000138823	3.96771
ENSG00000286320.1	-0.159745	0.320832	-4.75877	3.95003e-06	0.000138823	3.96723
ENSG00000108798.9	-6.16325	13.4295	-4.75807	3.96216e-06	0.000139169	3.96434
ENSG00000182518.13	4.0662	12.8137	4.75775	3.96788e-06	0.000139289	3.96298
ENSG00000115652.15	6.66729	18.8016	4.75754	3.97145e-06	0.000139334	3.96213
ENSG00000182021.10	-0.022963	0.0273978	-4.75553	4.00675e-06	0.000140491	3.95378
ENSG00000268996.3	3.8025	5.84493	4.75513	4.01386e-06	0.000140659	3.95211
ENSG00000183605.17	9.60968	31.8378	4.75412	4.03168e-06	0.000141202	3.94793
ENSG00000273771.1	-0.143092	0.148807	-4.75375	4.03831e-06	0.000141352	3.94638
ENSG00000117090.15	-1.51259	1.81572	-4.75104	4.08678e-06	0.000142967	3.93512
ENSG00000280339.1	-0.757345	0.868654	-4.75075	4.09204e-06	0.00014304	3.93391
ENSG00000020426.11	3.26612	9.78163	4.75066	4.09359e-06	0.00014304	3.93355
ENSG00000121864.10	8.68884	22.7368	4.75024	4.10118e-06	0.000143223	3.9318
ENSG00000286508.1	-0.97685	1.65859	-4.74655	4.1683e-06	0.000145483	3.91649
ENSG00000235880.1	-0.191758	0.174383	-4.74492	4.19833e-06	0.000146447	3.90972
ENSG00000119403.15	8.31949	20.5128	4.74404	4.21451e-06	0.000146926	3.90609
ENSG00000140553.18	8.63152	32.235	4.74238	4.24539e-06	0.000147918	3.8992
ENSG00000166928.11	-0.904795	1.3708	-4.74189	4.25457e-06	0.000148153	3.89717
ENSG00000104299.15	5.33739	14.024	4.7408	4.27488e-06	0.000148699	3.89267
ENSG00000181722.17	-1.19868	2.42435	-4.74079	4.27516e-06	0.000148699	3.89261
ENSG00000244720.1	-0.711367	0.754553	-4.74005	4.28908e-06	0.000149098	3.88955
ENSG00000112685.14	5.92262	23.7754	4.7397	4.2956e-06	0.000149239	3.88811
ENSG00000254986.7	16.4954	52.1217	4.73908	4.30734e-06	0.000149561	3.88554
ENSG00000177156.11	116.482	248.734	4.73788	4.33018e-06	0.000150268	3.88055
ENSG00000104356.11	3.65276	9.75156	4.73726	4.34184e-06	0.000150587	3.87801
ENSG00000011485.15	6.45348	24.5469	4.73626	4.36105e-06	0.000151166	3.87385
ENSG00000168268.11	20.0782	44.2612	4.73544	4.37674e-06	0.000151624	3.87046
ENSG00000161036.13	4.4096	12.0938	4.73502	4.38481e-06	0.000151817	3.86873
ENSG00000132661.4	18.2523	66.0752	4.73412	4.40227e-06	0.000152334	3.86498
ENSG00000140987.20	2.08685	10.545	4.73299	4.42415e-06	0.000153004	3.8603
ENSG00000137764.20	2.19328	9.19222	4.73241	4.43541e-06	0.000153306	3.8579
ENSG00000158796.17	7.92289	31.4725	4.73102	4.46255e-06	0.000154156	3.85215
ENSG00000142544.7	4.3987	16.7597	4.73063	4.47015e-06	0.000154331	3.85055
ENSG00000182768.9	7.61324	22.8881	4.72965	4.48946e-06	0.000154909	3.84648
ENSG00000065518.8	43.3751	158.859	4.72715	4.53877e-06	0.000156522	3.83618
ENSG00000120837.8	6.08011	19.5264	4.7265	4.55171e-06	0.000156879	3.83349
ENSG00000229274.2	-0.151822	0.13514	-4.72603	4.56113e-06	0.00015706	3.83154
ENSG00000140632.17	13.7067	63.4681	4.72598	4.56215e-06	0.00015706	3.83133
ENSG00000114416.18	12.2098	33.1675	4.72401	4.60184e-06	0.000158337	3.82317
ENSG00000148672.9	38.7186	139.323	4.72313	4.61956e-06	0.00015878	3.81954
ENSG00000143578.16	5.47262	10.3079	4.72311	4.61996e-06	0.00015878	3.81946
ENSG00000138778.13	6.23638	14.5809	4.72209	4.64056e-06	0.000159398	3.81526
ENSG00000010072.16	3.27685	10.1103	4.72162	4.65029e-06	0.000159641	3.81329
ENSG00000066294.15	-2.93531	4.17087	-4.7204	4.67515e-06	0.000160404	3.80826
ENSG00000279361.1	-0.408864	0.701648	-4.71966	4.69034e-06	0.000160834	3.8052
ENSG00000175741.5	1.82727	6.04591	4.71886	4.70671e-06	0.000161305	3.80192
ENSG00000136937.13	11.3599	38.8537	4.7185	4.71418e-06	0.000161427	3.80042
ENSG00000287355.1	-0.160624	0.248447	-4.71836	4.71717e-06	0.000161427	3.79982
ENSG00000109016.17	3.04739	9.50374	4.71811	4.72219e-06	0.000161427	3.79882
ENSG00000064703.12	3.49412	11.923	4.71809	4.72265e-06	0.000161427	3.79873
ENSG00000144535.20	1.90931	7.86048	4.71804	4.7236e-06	0.000161427	3.79854
ENSG00000138378.19	-1.46554	2.35522	-4.71771	4.73051e-06	0.000161488	3.79716
ENSG00000075884.14	-1.59273	1.93659	-4.7177	4.73069e-06	0.000161488	3.79713
ENSG00000284024.4	4.63565	15.8968	4.717	4.74531e-06	0.000161896	3.79422
ENSG00000161542.17	5.5652	20.8738	4.71596	4.76682e-06	0.000162538	3.78995
ENSG00000143179.16	7.11887	18.7499	4.71523	4.78216e-06	0.00016297	3.78692
ENSG00000132005.9	4.40829	20.8751	4.71408	4.8062e-06	0.000163697	3.78219
ENSG00000137824.16	5.36602	22.4324	4.71289	4.83128e-06	0.000164413	3.77729
ENSG00000168434.13	5.18244	21.4342	4.71283	4.83264e-06	0.000164413	3.77702
ENSG00000255471.1	-0.66335	0.901912	-4.71254	4.8388e-06	0.00016453	3.77582
ENSG00000255717.7	11.7314	36.9089	4.71133	4.86453e-06	0.000165312	3.77082
ENSG00000238057.10	-0.0237946	0.0301071	-4.71105	4.87044e-06	0.00016542	3.76968
ENSG00000147164.12	14.6063	58.2332	4.71059	4.88013e-06	0.00016553	3.7678
ENSG00000139613.12	9.96804	38.175	4.71058	4.8805e-06	0.00016553	3.76773
ENSG00000197111.16	10.3997	49.4031	4.71051	4.88186e-06	0.00016553	3.76747
ENSG00000248923.1	-2.23683	5.01309	-4.70866	4.92158e-06	0.000166784	3.75983
ENSG00000201547.1	-0.6753	0.842111	-4.70814	4.93283e-06	0.000167072	3.75768
ENSG00000228655.7	-0.20033	0.179802	-4.70801	4.93558e-06	0.000167072	3.75715
ENSG00000287016.1	0.418298	0.703125	4.7058	4.98338e-06	0.000168596	3.74806
ENSG00000134330.19	3.10527	12.2681	4.70482	5.00487e-06	0.000169228	3.74401
ENSG00000176102.13	7.62221	21.3959	4.70462	5.00934e-06	0.000169285	3.74316
ENSG00000172172.8	9.40399	29.5655	4.70425	5.01737e-06	0.000169413	3.74165
ENSG00000115607.9	-0.922797	1.35601	-4.70419	5.01872e-06	0.000169413	3.7414
ENSG00000054116.12	6.87198	35.4813	4.70249	5.05598e-06	0.000170576	3.73443
ENSG00000105202.9	56.313	184.045	4.70226	5.06107e-06	0.000170653	3.73348
ENSG00000204536.14	4.38703	14.8737	4.70051	5.10004e-06	0.000171819	3.72625
ENSG00000234664.1	16.2318	47.4184	4.70045	5.10133e-06	0.000171819	3.72601
ENSG00000130755.13	-8.90445	14.183	-4.69959	5.12056e-06	0.000172346	3.72246
ENSG00000125458.7	9.9937	28.4181	4.6995	5.12264e-06	0.000172346	3.72208
ENSG00000138035.15	9.92428	31.6711	4.69882	5.13769e-06	0.000172728	3.71931
ENSG00000274805.1	0.390522	0.321475	4.69873	5.13971e-06	0.000172728	3.71894
ENSG00000229664.1	-0.277459	0.335099	-4.69845	5.14615e-06	0.000172849	3.71776
ENSG00000124160.12	11.5447	42.7432	4.69826	5.1503e-06	0.000172893	3.717
ENSG00000215867.4	-0.520968	0.86584	-4.69678	5.18364e-06	0.000173916	3.71092
ENSG00000106554.13	10.9138	35.6132	4.69597	5.20207e-06	0.000174437	3.70758
ENSG00000235927.4	-0.289613	0.530212	-4.69495	5.22529e-06	0.000175119	3.70338
ENSG00000172954.14	4.66013	16.3112	4.69399	5.24711e-06	0.000175753	3.69945
ENSG00000010295.20	-1.5491	3.47431	-4.69269	5.27698e-06	0.000176656	3.6941
ENSG00000137656.12	9.06318	26.3899	4.69139	5.30694e-06	0.000177562	3.68876
ENSG00000213866.3	7.34003	25.7985	4.69119	5.31176e-06	0.000177625	3.68791
ENSG00000120265.18	12.4295	52.3004	4.69033	5.33157e-06	0.000178189	3.6844
ENSG00000247735.2	1.50923	2.74647	4.68983	5.34316e-06	0.000178478	3.68235
ENSG00000124383.9	6.78346	29.1615	4.68925	5.35669e-06	0.000178832	3.67997
ENSG00000070010.19	3.78711	15.4719	4.6867	5.41673e-06	0.000180736	3.66946
ENSG00000169738.8	23.7305	76.8369	4.68643	5.42305e-06	0.000180788	3.66836
ENSG00000173141.5	15.6863	53.029	4.68638	5.42422e-06	0.000180788	3.66816
ENSG00000163923.10	27.4415	40.8218	4.68553	5.44427e-06	0.000181356	3.66468
ENSG00000198901.14	0.380841	0.932863	4.68534	5.44877e-06	0.000181406	3.6639
ENSG00000076924.12	10.7237	42.5984	4.68439	5.47145e-06	0.000182061	3.65999
ENSG00000144867.13	9.68335	37.2818	4.68379	5.48572e-06	0.000182436	3.65754
ENSG00000124126.14	-7.00149	14.2058	-4.68351	5.49253e-06	0.000182563	3.65637
ENSG00000155729.13	2.91946	11.3561	4.68327	5.49817e-06	0.000182643	3.6554
ENSG00000105705.16	2.89049	12.9626	4.68315	5.50096e-06	0.000182643	3.65492
ENSG00000197471.12	-3.02958	4.13818	-4.68237	5.5197e-06	0.000183138	3.65171
ENSG00000100526.20	20.2549	33.1142	4.68228	5.52192e-06	0.000183138	3.65134
ENSG00000151532.14	1.99426	8.63223	4.68048	5.56532e-06	0.000184385	3.64396
ENSG00000148840.11	15.3026	58.646	4.68047	5.56558e-06	0.000184385	3.64391
ENSG00000262814.8	8.57143	27.0379	4.68001	5.57687e-06	0.000184641	3.642
ENSG00000152760.10	-0.253199	0.42081	-4.6799	5.5794e-06	0.000184641	3.64158
ENSG00000012963.15	11.7485	36.2648	4.67917	5.59714e-06	0.000185127	3.63859
ENSG00000256399.1	-0.469977	0.754135	-4.67862	5.61071e-06	0.000185474	3.6363
ENSG00000013503.10	3.67501	11.2699	4.67819	5.62124e-06	0.000185721	3.63454
ENSG00000054118.15	22.0392	101.487	4.67778	5.63109e-06	0.000185945	3.63289
ENSG00000140307.11	9.69377	36.3774	4.67393	5.72622e-06	0.000188964	3.6171
ENSG00000259045.1	-5.47709	10.598	-4.67383	5.72872e-06	0.000188964	3.61669
ENSG00000135108.15	7.57675	28.2715	4.67297	5.75034e-06	0.000189574	3.61314
ENSG00000148153.14	6.2816	21.1369	4.67253	5.76119e-06	0.000189828	3.61136
ENSG00000111875.8	10.0274	26.6541	4.6699	5.82741e-06	0.000191906	3.60059
ENSG00000078589.13	-2.58076	2.75082	-4.66925	5.84395e-06	0.000192346	3.59792
ENSG00000188428.20	2.70736	9.88165	4.66905	5.84906e-06	0.00019241	3.5971
ENSG00000107874.11	21.5741	64.3154	4.66861	5.86036e-06	0.000192677	3.59528
ENSG00000086827.9	6.45657	25.8757	4.66825	5.86941e-06	0.00019287	3.59383
ENSG00000283787.2	-0.615187	0.903978	-4.66788	5.87893e-06	0.000193079	3.5923
ENSG00000163781.14	19.1911	45.038	4.66591	5.92938e-06	0.00019463	3.58425
ENSG00000101220.18	21.4385	60.3572	4.66506	5.95129e-06	0.000195168	3.58077
ENSG00000102962.5	-5.91523	7.6143	-4.66503	5.9522e-06	0.000195168	3.58063
ENSG00000126249.8	4.42618	10.5472	4.66485	5.95673e-06	0.000195211	3.57991
ENSG00000116906.13	17.0008	61.8345	4.66442	5.96803e-06	0.000195401	3.57813
ENSG00000198695.2	-1545.97	3669.13	-4.66438	5.96897e-06	0.000195401	3.57798
ENSG00000166960.16	-0.128451	0.100397	-4.66392	5.98103e-06	0.00019569	3.57608
ENSG00000176087.15	24.8902	109.182	4.66375	5.98533e-06	0.000195725	3.5754
ENSG00000150637.9	-0.390907	0.631973	-4.66279	6.01021e-06	0.000196335	3.57149
ENSG00000235872.2	-0.862426	1.40805	-4.66278	6.01047e-06	0.000196335	3.57145
ENSG00000148297.16	5.05829	17.303	4.66201	6.03078e-06	0.000196893	3.56827
ENSG00000173482.17	-5.28242	10.2955	-4.66107	6.05525e-06	0.000197586	3.56446
ENSG00000167113.11	6.5125	29.4057	4.66013	6.08004e-06	0.000198288	3.56061
ENSG00000179091.5	76.4889	220.002	4.65986	6.08712e-06	0.000198328	3.55951
ENSG00000234290.2	-1.04704	2.23031	-4.65984	6.08782e-06	0.000198328	3.5594
ENSG00000173457.11	62.4941	168.242	4.65854	6.12209e-06	0.000199319	3.55412
ENSG00000241717.1	-0.503985	0.628646	-4.65844	6.12479e-06	0.000199319	3.5537
ENSG00000135845.10	3.60657	13.6669	4.65823	6.13052e-06	0.000199398	3.55282
ENSG00000085721.13	10.4254	39.1147	4.65579	6.19573e-06	0.000201313	3.54285
ENSG00000178149.17	3.69963	13.2819	4.65578	6.19605e-06	0.000201313	3.5428
ENSG00000070950.10	3.29836	10.0369	4.65559	6.20102e-06	0.000201367	3.54205
ENSG00000115282.21	4.27549	18.3642	4.65525	6.21026e-06	0.000201552	3.54064
ENSG00000227055.1	-1.1656	1.72933	-4.65513	6.21336e-06	0.000201552	3.54018
ENSG00000186074.19	-1.65702	2.85879	-4.65373	6.25133e-06	0.000202675	3.53444
ENSG00000198720.13	7.7515	16.1879	4.65352	6.25692e-06	0.000202748	3.53359
ENSG00000152240.13	8.91026	17.5652	4.65284	6.27552e-06	0.000203038	3.5308
ENSG00000214026.11	8.63264	25.1999	4.65275	6.2778e-06	0.000203038	3.53045
ENSG00000100567.13	23.6985	91.6787	4.65265	6.2805e-06	0.000203038	3.53005
ENSG00000287255.1	-0.41086	0.631091	-4.65261	6.28169e-06	0.000203038	3.52987
ENSG00000225300.1	-0.163709	0.354998	-4.65258	6.28259e-06	0.000203038	3.52974
ENSG00000116459.11	29.2541	131.613	4.6513	6.31741e-06	0.000203971	3.52453
ENSG00000014164.7	16.6418	61.5342	4.65127	6.31818e-06	0.000203971	3.52442
ENSG00000118526.7	-1.30024	1.77515	-4.64877	6.38699e-06	0.000206082	3.51421
ENSG00000176435.7	-8.40605	17.9269	-4.64858	6.39239e-06	0.000206147	3.51342
ENSG00000149534.9	-1.1384	1.17112	-4.64738	6.4257e-06	0.000207111	3.50852
ENSG00000179271.3	20.6946	70.9375	4.64594	6.46581e-06	0.0002082	3.50266
ENSG00000099968.18	10.0851	29.5669	4.64581	6.46956e-06	0.0002082	3.50211
ENSG00000168453.15	40.5518	66.1873	4.6458	6.46978e-06	0.0002082	3.50208
ENSG00000213563.7	14.6397	39.3349	4.64404	6.51931e-06	0.000209678	3.4949
ENSG00000234432.4	1.33692	2.4853	4.64389	6.5235e-06	0.000209678	3.49429
ENSG00000171953.16	1.51829	5.95931	4.64379	6.52646e-06	0.000209678	3.49387
ENSG00000013583.10	7.36866	26.0329	4.64368	6.52955e-06	0.000209678	3.49342
ENSG00000134001.15	16.3738	54.0124	4.64304	6.54752e-06	0.000210144	3.49083
ENSG00000134291.12	21.2697	63.6732	4.64241	6.56541e-06	0.000210607	3.48826
ENSG00000177646.19	9.03097	30.7042	4.64177	6.58379e-06	0.000211085	3.48563
ENSG00000171566.12	7.66667	29.9996	4.64065	6.61565e-06	0.000211994	3.48108
ENSG00000109685.19	10.0689	22.5594	4.63983	6.63931e-06	0.00021264	3.47772
ENSG00000091181.20	-0.114229	0.11591	-4.63763	6.70264e-06	0.000214555	3.46878
ENSG00000169740.14	8.55594	28.2538	4.63614	6.74591e-06	0.000215827	3.46272
ENSG00000113643.9	12.5254	63.328	4.63505	6.7779e-06	0.000216736	3.45826
ENSG00000163444.12	8.35605	30.8828	4.63322	6.83178e-06	0.000218343	3.45081
ENSG00000198356.12	28.9121	106.229	4.6322	6.86178e-06	0.000219187	3.44668
ENSG00000185122.11	25.8743	80.3591	4.63113	6.89379e-06	0.000220037	3.4423
ENSG00000118292.9	-3.59666	9.40345	-4.63106	6.89566e-06	0.000220037	3.44204
ENSG00000176753.5	0.236253	0.468272	4.63026	6.91961e-06	0.000220685	3.43878
ENSG00000169718.18	12.6001	48.5699	4.62985	6.93184e-06	0.000220959	3.43711
ENSG00000007080.11	18.8545	75.927	4.62875	6.96485e-06	0.000221895	3.43264
ENSG00000196411.10	42.9621	82.2506	4.62835	6.97695e-06	0.000222164	3.431
ENSG00000155959.12	21.4101	71.0526	4.62794	6.98926e-06	0.000222439	3.42934
ENSG00000023191.17	12.4253	52.649	4.62775	6.99504e-06	0.000222506	3.42857
ENSG00000148843.15	11.5684	35.9796	4.62714	7.01351e-06	0.000222977	3.42608
ENSG00000123353.10	2.81628	12.5267	4.62608	7.04562e-06	0.000223791	3.42178
ENSG00000242829.1	-0.503991	0.959377	-4.62605	7.0465e-06	0.000223791	3.42166
ENSG00000110987.9	7.65121	15.6542	4.62577	7.05527e-06	0.000223952	3.42049
ENSG00000249993.1	-0.109427	0.116846	-4.62502	7.07794e-06	0.000224523	3.41747
ENSG00000101084.18	10.1039	23.6222	4.62493	7.08066e-06	0.000224523	3.41711
ENSG00000181090.21	3.15526	12.4671	4.62401	7.10888e-06	0.000225276	3.41336
ENSG00000051341.14	4.60218	10.1303	4.62392	7.11182e-06	0.000225276	3.41298
ENSG00000167208.15	-1.62634	2.34635	-4.62287	7.14387e-06	0.000226173	3.40874
ENSG00000102007.11	192.188	505.035	4.62262	7.15172e-06	0.000226303	3.40771
ENSG00000137770.14	6.05173	19.9878	4.62168	7.18077e-06	0.000227104	3.40389
ENSG00000115758.13	339.042	393.088	4.62058	7.21497e-06	0.000228067	3.39942
ENSG00000244038.11	55.9466	217.424	4.62046	7.21881e-06	0.000228069	3.39892
ENSG00000086598.11	42.2477	198.694	4.61946	7.24987e-06	0.000228931	3.39487
ENSG00000217083.1	-0.0985413	0.0774457	-4.61831	7.28581e-06	0.000229946	3.39022
ENSG00000247796.3	0.287121	0.681029	4.61759	7.30841e-06	0.00023054	3.3873
ENSG00000144554.12	4.71309	9.61355	4.61474	7.3989e-06	0.000233273	3.37572
ENSG00000227057.10	12.1362	48.1992	4.6116	7.49977e-06	0.00023633	3.36297
ENSG00000184117.12	15.9989	38.8929	4.61108	7.51662e-06	0.000236738	3.36086
ENSG00000128059.8	6.12621	15.9977	4.60904	7.58287e-06	0.000238701	3.35259
ENSG00000263513.5	0.942551	1.61649	4.60864	7.59602e-06	0.00023891	3.35096
ENSG00000259453.1	-0.66071	1.27836	-4.60859	7.5974e-06	0.00023891	3.35079
ENSG00000104835.15	0.854398	2.75424	4.60837	7.60488e-06	0.000239022	3.34987
ENSG00000123352.18	5.19438	15.3735	4.60781	7.62319e-06	0.000239473	3.3476
ENSG00000117877.11	1.62901	5.24035	4.60746	7.6346e-06	0.000239655	3.34619
ENSG00000278619.5	4.06577	12.0609	4.60736	7.63773e-06	0.000239655	3.34581
ENSG00000214222.2	2.94238	6.49258	4.60721	7.6429e-06	0.000239655	3.34517
ENSG00000197149.5	7.97803	18.3518	4.60715	7.64478e-06	0.000239655	3.34494
ENSG00000084652.16	13.1571	50.005	4.60703	7.64883e-06	0.000239658	3.34444
ENSG00000254858.10	6.98551	22.724	4.60636	7.67096e-06	0.000240227	3.34172
ENSG00000100351.17	-0.863796	1.24657	-4.60621	7.67567e-06	0.000240251	3.34114
ENSG00000125459.17	2.70733	9.14108	4.6057	7.69276e-06	0.000240662	3.33905
ENSG00000159063.13	10.7072	31.9853	4.60384	7.75444e-06	0.000242466	3.33153
ENSG00000196366.3	0.295088	0.638349	4.60329	7.77277e-06	0.000242914	3.32931
ENSG00000120333.4	5.39088	25.6648	4.60291	7.78564e-06	0.000243191	3.32775
ENSG00000231246.2	-0.508411	0.437542	-4.60261	7.79544e-06	0.00024325	3.32657
ENSG00000176108.9	3.62015	14.8609	4.60256	7.79734e-06	0.00024325	3.32634
ENSG00000203709.12	-0.65519	0.877807	-4.60249	7.79956e-06	0.00024325	3.32607
ENSG00000174775.17	21.6196	56.1848	4.60154	7.83141e-06	0.000244082	3.32224
ENSG00000114166.8	-6.53372	15.3818	-4.60146	7.83429e-06	0.000244082	3.32189
ENSG00000251726.1	-6.71709	8.68871	-4.60084	7.85509e-06	0.000244605	3.31939
ENSG00000143401.15	33.4599	77.8342	4.60065	7.86173e-06	0.000244686	3.3186
ENSG00000132763.15	2.09944	6.09729	4.60025	7.87502e-06	0.0002449	3.31701
ENSG00000161544.10	-9.0409	17.8678	-4.6002	7.87669e-06	0.0002449	3.31681
ENSG00000142303.14	-1.7904	3.30796	-4.59942	7.90342e-06	0.000245605	3.31362
ENSG00000091164.13	3.82177	14.4001	4.59856	7.93267e-06	0.000246329	3.31014
ENSG00000149548.15	0.972947	2.70296	4.59845	7.93635e-06	0.000246329	3.30971
ENSG00000241560.7	-0.161397	0.304883	-4.59832	7.9407e-06	0.000246329	3.30919
ENSG00000100211.10	3.3059	12.8002	4.59826	7.94295e-06	0.000246329	3.30893
ENSG00000100075.10	41.3838	137.776	4.59761	7.96516e-06	0.000246892	3.3063
ENSG00000124203.6	-0.5991	0.55755	-4.59743	7.97123e-06	0.000246953	3.30558
ENSG00000158526.8	5.48753	22.5014	4.59648	8.00369e-06	0.000247833	3.30175
ENSG00000171148.13	12.9527	48.9524	4.59624	8.01212e-06	0.000247967	3.30076
ENSG00000151923.17	6.26728	33.772	4.59558	8.03496e-06	0.000248547	3.29809
ENSG00000108788.12	10.092	36.3655	4.59525	8.04632e-06	0.000248772	3.29676
ENSG00000112592.14	4.7539	21.4964	4.59411	8.08564e-06	0.00024986	3.29217
ENSG00000164463.12	-2.86283	8.19346	-4.59361	8.10297e-06	0.000250268	3.29015
ENSG00000236304.1	-0.514712	0.639973	-4.59322	8.11671e-06	0.000250565	3.28856
ENSG00000011451.21	14.2633	41.903	4.59244	8.14383e-06	0.000251274	3.28542
ENSG00000105722.10	22.4169	63.785	4.5922	8.15221e-06	0.000251405	3.28445
ENSG00000171408.14	-0.89042	1.67161	-4.59189	8.16322e-06	0.000251616	3.28318
ENSG00000126453.9	7.44115	25.5681	4.59166	8.17134e-06	0.000251739	3.28224
ENSG00000286629.1	-0.18254	0.334392	-4.59069	8.20546e-06	0.000252662	3.27832
ENSG00000225936.1	-0.0760337	0.0642147	-4.59051	8.21176e-06	0.000252727	3.2776
ENSG00000120280.6	-1.29052	2.23214	-4.5902	8.22275e-06	0.00025285	3.27634
ENSG00000129187.14	15.1212	56.227	4.59016	8.2241e-06	0.00025285	3.27619
ENSG00000130706.13	22.8883	94.6967	4.58946	8.2489e-06	0.000253461	3.27335
ENSG00000128185.10	23.8029	66.5266	4.58927	8.25572e-06	0.000253461	3.27258
ENSG00000203499.12	20.6823	44.8536	4.58924	8.2565e-06	0.000253461	3.27249
ENSG00000165688.12	5.80782	22.1819	4.58889	8.26893e-06	0.000253714	3.27107
ENSG00000140104.14	2.97837	7.55627	4.58767	8.31261e-06	0.000254826	3.26611
ENSG00000264754.1	-0.165803	0.215029	-4.58764	8.31356e-06	0.000254826	3.26601
ENSG00000137038.8	10.7065	28.7516	4.58663	8.34972e-06	0.000255805	3.26192
ENSG00000249673.7	2.59535	6.28707	4.5864	8.35785e-06	0.000255925	3.26101
ENSG00000129484.14	5.43336	15.4578	4.58622	8.36448e-06	0.000255999	3.26026
ENSG00000030304.14	-0.313833	0.370334	-4.58593	8.37466e-06	0.000256181	3.25912
ENSG00000163634.12	15.8303	60.8605	4.58328	8.47032e-06	0.000258977	3.24843
ENSG00000144895.12	20.0684	67.3778	4.58237	8.50366e-06	0.000259825	3.24473
ENSG00000088038.19	7.88418	32.9837	4.58229	8.50664e-06	0.000259825	3.2444
ENSG00000134490.14	4.44966	10.3635	4.58209	8.51399e-06	0.000259919	3.24359
ENSG00000164967.10	13.8944	37.8531	4.581	8.55374e-06	0.000261001	3.23921
ENSG00000204687.4	-0.0612446	0.0455092	-4.58043	8.57459e-06	0.000261506	3.23691
ENSG00000279166.1	-0.114621	0.135586	-4.58003	8.58922e-06	0.00026182	3.23531
ENSG00000077943.8	-5.52284	5.54332	-4.57991	8.59367e-06	0.000261824	3.23482
ENSG00000186141.9	5.44922	23.2189	4.57856	8.64372e-06	0.000263217	3.22936
ENSG00000105122.13	-4.42706	6.30784	-4.57746	8.68462e-06	0.00026433	3.22492
ENSG00000184216.14	58.5031	170.486	4.57687	8.70636e-06	0.000264858	3.22257
ENSG00000152154.11	-0.621082	0.790831	-4.57275	8.86152e-06	0.000269444	3.20594
ENSG00000179041.4	15.3557	46.5121	4.57244	8.87329e-06	0.000269666	3.2047
ENSG00000149761.9	2.40268	9.96524	4.5716	8.9051e-06	0.00027026	3.20133
ENSG00000031691.7	8.55357	16.5033	4.57158	8.90588e-06	0.00027026	3.20125
[truncated: 58,662 more rows]

## Sheet: DDR proteins TvsN
Supplementary table 2. Differentially expressed genes/proteins identified
Protein accession	Protein description	Gene name	Ratio	p value	Regulation
O00487	26S proteasome non-ATPase regulatory subunit 14	PSMD14	1.07752	0.00580897	unchanged
O14933	Ubiquitin/ISG15-conjugating enzyme E2 L6	UBE2L6	1.73961	3.82713e-14	up
O60216	Double-strand-break repair protein rad21 homolog	RAD21	1.22897	2.45894e-07	unchanged
O60264	SWI/SNF-related matrix-associated actin-dependent regulator of chromatin subfamily A member 5	SMARCA5	1.48987	1.24364e-18	unchanged
O60306	RNA helicase aquarius	AQR	1.26298	6.40213e-12	unchanged
O96019	Actin-like protein 6A	ACTL6A	1.30518	7.33444e-10	unchanged
P06748	Nucleophosmin	NPM1	1.13885	0.00521989	unchanged
P09429	High mobility group protein B1	HMGB1	1.15283	0.000579371	unchanged
P09874	Poly [ADP-ribose] polymerase 1	PARP1	1.45534	4.99996e-13	unchanged
P12004	Proliferating cell nuclear antigen	PCNA	1.6077	7.88055e-18	up
P12956	X-ray repair cross-complementing protein 6	XRCC6	1.29567	1.35982e-12	unchanged
P13010	X-ray repair cross-complementing protein 5	XRCC5	1.27788	3.84097e-12	unchanged
P15927	Replication protein A 32 kDa subunit	RPA2	1.17182	5.27135e-05	unchanged
P16455	Methylated-DNA--protein-cysteine methyltransferase	MGMT	0.957868	0.467797	unchanged
P18887	DNA repair protein XRCC1	XRCC1	1.28709	2.39248e-08	unchanged
P19388	DNA-directed RNA polymerases I, II, and III subunit RPABC1	POLR2E	1.3362	2.38197e-16	unchanged
P23193	Transcription elongation factor A protein 1	TCEA1	1.40358	3.72894e-13	unchanged
P23246	Splicing factor, proline- and glutamine-rich	SFPQ	1.38144	5.91414e-20	unchanged
P23396	40S ribosomal protein S3	RPS3	1.11902	1.49846e-07	unchanged
P24928	DNA-directed RNA polymerase II subunit RPB1	POLR2A	1.16198	9.48926e-08	unchanged
P27694	Replication protein A 70 kDa DNA-binding subunit	RPA1	1.33599	1.13157e-11	unchanged
P27695	DNA-(apurinic or apyrimidinic site) lyase	APEX1	1.46911	2.38773e-12	unchanged
P28340	DNA polymerase delta catalytic subunit	POLD1	1.12428	0.00293898	unchanged
P30876	DNA-directed RNA polymerase II subunit RPB2	POLR2B	1.19214	6.6851e-09	unchanged
P35244	Replication protein A 14 kDa subunit	RPA3	1.20434	4.89716e-06	unchanged
P35249	Replication factor C subunit 4	RFC4	1.73611	5.20575e-17	up
P39748	Flap endonuclease 1	FEN1	1.45168	4.67601e-13	unchanged
P40938	Replication factor C subunit 3	RFC3	1.22308	1.36336e-07	unchanged
P41208	Centrin-2	CETN2	1.00274	0.942545	unchanged
P43246	DNA mismatch repair protein Msh2	MSH2	1.46006	3.20009e-12	unchanged
P46063	ATP-dependent DNA helicase Q1	RECQL	1.36915	4.62953e-16	unchanged
P49916	DNA ligase 3	LIG3	1.22935	5.66153e-07	unchanged
P49959	Double-strand break repair protein MRE11	MRE11	1.19969	3.07582e-08	unchanged
P52701	DNA mismatch repair protein Msh6	MSH6	1.63075	8.28179e-17	up
P53041	Serine/threonine-protein phosphatase 5	PPP5C	1.07219	0.0049533	unchanged
P54725	UV excision repair protein RAD23 homolog A	RAD23A	1.03201	0.414152	unchanged
P54727	UV excision repair protein RAD23 homolog B	RAD23B	0.99175	0.771714	unchanged
P55072	Transitional endoplasmic reticulum ATPase	VCP	1.05412	0.0638563	unchanged
P61088	Ubiquitin-conjugating enzyme E2 N	UBE2N	1.08798	2.16416e-05	unchanged
P61201	COP9 signalosome complex subunit 2	COPS2	0.990607	0.623801	unchanged
P62805	Histone H4	HIST1H4A	1.02117	0.712003	unchanged
P62979	Ubiquitin-40S ribosomal protein S27a	RPS27A	1.03262	0.379269	unchanged
P63165	Small ubiquitin-related modifier 1	SUMO1	1.49546	1.00659e-12	unchanged
P63279	SUMO-conjugating enzyme UBC9	UBE2I	1.38848	1.11414e-14	unchanged
P78527	DNA-dependent protein kinase catalytic subunit	PRKDC	1.50304	1.26308e-23	up
Q08945	FACT complex subunit SSRP1	SSRP1	1.45173	6.16056e-16	unchanged
Q12824	SWI/SNF-related matrix-associated actin-dependent regulator of chromatin subfamily B member 1	SMARCB1	1.23659	3.94595e-07	unchanged
Q12888	TP53-binding protein 1	TP53BP1	1.2294	1.19782e-06	unchanged
Q13098	COP9 signalosome complex subunit 1	GPS1	1.00325	0.855035	unchanged
Q13263	Transcription intermediary factor 1-beta	TRIM28	1.32825	3.00751e-11	unchanged
Q13619	Cullin-4A	CUL4A	1.12528	0.00299722	unchanged
Q13620	Cullin-4B	CUL4B	1.08066	0.0180202	unchanged
Q14258	E3 ubiquitin/ISG15 ligase TRIM25	TRIM25	1.16006	2.45597e-06	unchanged
Q14669	E3 ubiquitin-protein ligase TRIP12	TRIP12	1.13864	8.43331e-05	unchanged
Q14683	Structural maintenance of chromosomes protein 1A	SMC1A	1.29211	1.468e-15	unchanged
Q14694	Ubiquitin carboxyl-terminal hydrolase 10	USP10	1.23907	2.14172e-09	unchanged
Q15233	Non-POU domain-containing octamer-binding protein	NONO	1.33615	3.43168e-17	unchanged
Q16531	DNA damage-binding protein 1	DDB1	1.11323	5.27713e-06	unchanged
Q68E01	Integrator complex subunit 3	INTS3	1.1606	0.0014806	unchanged
Q7L5N1	COP9 signalosome complex subunit 6	COPS6	1.01544	0.460767	unchanged
Q7Z6Z7	E3 ubiquitin-protein ligase HUWE1	HUWE1	0.978618	0.457532	unchanged
Q8IXQ6	Poly [ADP-ribose] polymerase 9	PARP9	1.51835	1.79979e-13	up
Q8N3C0	Activating signal cointegrator 1 complex subunit 3	ASCC3	1.22105	8.81913e-10	unchanged
Q8NFC6	Biorientation of chromosomes in cell division protein 1-like 1	BOD1L1	1.23401	5.85851e-05	unchanged
Q8TAT6	Nuclear protein localization protein 4 homolog	NPLOC4	1.252	9.71212e-15	unchanged
Q8TDB6	E3 ubiquitin-protein ligase DTX3L	DTX3L	1.69766	1.02061e-15	up
Q92499	ATP-dependent RNA helicase DDX1	DDX1	1.0971	3.58177e-07	unchanged
Q92878	DNA repair protein RAD50	RAD50	1.16911	1.37409e-07	unchanged
Q92890	Ubiquitin recognition factor in ER-associated degradation protein 1	UFD1	1.32045	4.75578e-18	unchanged
Q92900	Regulator of nonsense transcripts 1	UPF1	1.20095	1.76465e-09	unchanged
Q92905	COP9 signalosome complex subunit 5	COPS5	1.0045	0.805486	unchanged
Q93009	Ubiquitin carboxyl-terminal hydrolase 7	USP7	1.18559	1.73317e-09	unchanged
Q96FW1	Ubiquitin thioesterase OTUB1	OTUB1	1.08972	0.00124534	unchanged
Q96K76	Ubiquitin carboxyl-terminal hydrolase 47	USP47	0.988978	0.666959	unchanged
Q96PK6	RNA-binding protein 14	RBM14	1.1482	9.99961e-05	unchanged
Q96S55	ATPase WRNIP1	WRNIP1	1.24175	1.39261e-06	unchanged
Q96T76	MMS19 nucleotide excision repair protein homolog	MMS19	1.10289	0.0014431	unchanged
Q99459	Cell division cycle 5-like protein	CDC5L	1.33629	1.43985e-15	unchanged
Q9C0B1	Alpha-ketoglutarate-dependent dioxygenase FTO	FTO	1.22004	1.02774e-08	unchanged
Q9C0C2	182 kDa tankyrase-1-binding protein	TNKS1BP1	0.98334	0.581581	unchanged
Q9C0J8	pre-mRNA 3' end processing protein WDR33	WDR33	1.34584	3.10855e-12	unchanged
Q9H2K8	Serine/threonine-protein kinase TAO3	TAOK3	0.971775	0.438457	unchanged
Q9NTI5	Sister chromatid cohesion protein PDS5 homolog B	PDS5B	1.14854	1.24319e-07	unchanged
Q9UIG0	Tyrosine-protein kinase BAZ1B	BAZ1B	1.28082	7.14091e-09	unchanged
Q9UKK3	Poly [ADP-ribose] polymerase 4	PARP4	1.08057	0.0247813	unchanged
Q9UMS4	Pre-mRNA-processing factor 19	PRPF19	1.37622	6.94334e-21	unchanged
Q9UNE7	E3 ubiquitin-protein ligase CHIP	STUB1	0.944692	0.0969564	unchanged
Q9UNP9	Peptidyl-prolyl cis-trans isomerase E	PPIE	1.33064	5.81675e-10	unchanged
Q9UNS2	COP9 signalosome complex subunit 3	COPS3	0.978689	0.327371	unchanged
Q9UQE7	Structural maintenance of chromosomes protein 3	SMC3	1.2854	9.2696e-13	unchanged
Q9Y230	RuvB-like 2	RUVBL2	1.4343	1.43966e-20	unchanged
Q9Y265	RuvB-like 1	RUVBL1	1.2988	3.25009e-15	unchanged
Q9Y5B9	FACT complex subunit SPT16	SUPT16H	1.64975	1.47499e-17	up
Q9Y5K5	Ubiquitin carboxyl-terminal hydrolase isozyme L5	UCHL5	1.09567	0.0077521	unchanged
Q9NRY2	SOSS complex subunit C	INIP	1.23595	0.00220014	unchanged
Q29RF7	Sister chromatid cohesion protein PDS5 homolog A	PDS5A	1.23354	5.20835e-08	unchanged
Q9BT78	COP9 signalosome complex subunit 4	COPS4	0.97105	0.102801	unchanged
P06493	Cyclin-dependent kinase 1	CDK1	1.64372	1.2462e-10	up
P18858	DNA ligase 1	LIG1	1.33019	2.50254e-06	unchanged
P25490	Transcriptional repressor protein YY1	YY1	1.26775	3.38681e-05	unchanged
P35250	Replication factor C subunit 2	RFC2	1.35547	6.86518e-10	unchanged
P41226	Ubiquitin-like modifier-activating enzyme 7	UBA7	1.3519	0.000127747	unchanged
P46100	Transcriptional regulator ATRX	ATRX	1.22033	3.29939e-05	unchanged
Q13315	Serine-protein kinase ATM	ATM	1.07785	0.151485	unchanged
Q13330	Metastasis-associated protein MTA1	MTA1	1.37307	3.51144e-08	unchanged
Q14527	Helicase-like transcription factor	HLTF	1.65701	1.35875e-10	up
Q15819	Ubiquitin-conjugating enzyme E2 variant 2	UBE2V2	0.974721	0.371019	unchanged
Q5UIP0	Telomere-associated protein RIF1	RIF1	1.21572	0.0400437	unchanged
Q96MG7	Non-structural maintenance of chromosomes element 3 homolog	NSMCE3	1.20464	0.000724138	unchanged
Q99627	COP9 signalosome complex subunit 8	COPS8	1.03924	0.140013	unchanged
Q9BUH6	Protein PAXX	PAXX	1.07833	0.162279	unchanged
Q9NWV8	BRISC and BRCA1-A complex member 1	BABAM1	1.04467	0.179045	unchanged
Q9NXR7	BRISC and BRCA1-A complex member 2	BABAM2	0.982587	0.486235	unchanged
O60934	Nibrin	NBN	1.33259	5.76002e-06	unchanged
Q96T60	Bifunctional polynucleotide phosphatase/kinase	PNKP	1.13269	0.00275419	unchanged
Q9H1I8	Activating signal cointegrator 1 complex subunit 2	ASCC2	1.01216	0.769525	unchanged
P05161	Ubiquitin-like protein ISG15	ISG15	2.16427	1.41972e-12	up
Q9H9Q2	COP9 signalosome complex subunit 7b	COPS7B	0.945061	0.142507	unchanged
Q9H9Q4	Non-homologous end-joining factor 1	NHEJ1	0.99104	0.826013	unchanged
Q9HCS7	Pre-mRNA-splicing factor SYF1	XAB2	0.876353	0.143344	unchanged
O95071	E3 ubiquitin-protein ligase UBR5	UBR5	1.18808	0.00185559	unchanged
P26583	High mobility group protein B2	HMGB2	1.67072	3.44861e-09	up
P40937	Replication factor C subunit 5	RFC5	1.34514	2.20752e-09	unchanged
P52434	DNA-directed RNA polymerases I, II, and III subunit RPABC3	POLR2H	1.24525	2.40608e-07	unchanged
Q09472	Histone acetyltransferase p300	EP300	1.03407	0.468189	unchanged
Q13404	Ubiquitin-conjugating enzyme E2 variant 1	UBE2V1	1.15265	0.000195465	unchanged
Q14997	Proteasome activator complex subunit 4	PSME4	1.44332	3.75252e-12	unchanged
Q6P6C2	RNA demethylase ALKBH5	ALKBH5	1.3103	6.02197e-08	unchanged
Q96Q15	Serine/threonine-protein kinase SMG1	SMG1	0.602912	4.62524e-05	down
Q96SB8	Structural maintenance of chromosomes protein 6	SMC6	1.37336	2.01097e-08	unchanged
Q9NSU2	Three-prime repair exonuclease 1	TREX1	0.980738	0.719678	unchanged
Q9P287	BRCA2 and CDKN1A-interacting protein	BCCIP	1.43208	7.67576e-10	unchanged
O15514	DNA-directed RNA polymerase II subunit RPB4	POLR2D	1.15705	7.92324e-05	unchanged
P16104	Histone H2AX	H2AFX	1.14672	0.247717	unchanged
P24941	Cyclin-dependent kinase 2	CDK2	1.11567	0.0231491	unchanged
Q7L7X3	Serine/threonine-protein kinase TAO1	TAOK1	1.1186	0.0489759	unchanged
Q9UBW8	COP9 signalosome complex subunit 7a	COPS7A	0.971105	0.283073	unchanged
P46736	Lys-63-specific deubiquitinase BRCC36	BRCC3	1.06243	0.0456671	unchanged
P61956	Small ubiquitin-related modifier 2	SUMO2	1.2735	4.99779e-05	unchanged
Q14676	Mediator of DNA damage checkpoint protein 1	MDC1	1.33577	6.56989e-05	unchanged
Q92466	DNA damage-binding protein 2	DDB2	1.06216	0.0928443	unchanged
Q96T88	E3 ubiquitin-protein ligase UHRF1	UHRF1	1.40948	2.91517e-07	unchanged
Q9NUW8	Tyrosyl-DNA phosphodiesterase 1	TDP1	1.52898	1.2614e-08	up
Q9NVI1	Fanconi anemia group I protein	FANCI	1.36612	0.000177521	unchanged
Q8N9N2	Activating signal cointegrator 1 complex subunit 1	ASCC1	1.28361	9.35549e-10	unchanged
O75792	Ribonuclease H2 subunit A	RNASEH2A	1.16582	0.0022077	unchanged
P18074	General transcription and DNA repair factor IIH helicase subunit XPD	ERCC2	1.17599	0.019479	unchanged
P29372	DNA-3-methyladenine glycosylase	MPG	1.21954	5.30929e-07	unchanged
P36954	DNA-directed RNA polymerase II subunit RPB9	POLR2I	1.06552	0.273759	unchanged
P51948	CDK-activating kinase assembly factor MAT1	MNAT1	1.129	0.0118706	unchanged
P54252	Ataxin-3	ATXN3	0.811656	0.00637958	unchanged
P55854	Small ubiquitin-related modifier 3	SUMO3	1.04896	0.391702	unchanged
O95714	E3 ubiquitin-protein ligase HERC2	HERC2	1.12045	0.0104587	unchanged
P19387	DNA-directed RNA polymerase II subunit RPB3	POLR2C	1.23232	5.35304e-07	unchanged
Q7LG56	Ribonucleoside-diphosphate reductase subunit M2 B	RRM2B	1.14672	0.0295211	unchanged
Q8IY18	Structural maintenance of chromosomes protein 5	SMC5	1.17506	0.00115835	unchanged
Q9NVH0	Exonuclease 3'-5' domain-containing protein 2	EXD2	1.01433	0.785081	unchanged
Q9Y2K7	Lysine-specific demethylase 2A	KDM2A	1.48538	4.925e-06	unchanged
P50750	Cyclin-dependent kinase 9	CDK9	1.29667	0.00142768	unchanged
P07992	DNA excision repair protein ERCC-1	ERCC1	1.27501	0.000659404	unchanged
O94762	ATP-dependent DNA helicase Q5	RECQL5	1.19594	0.0194336	unchanged
P13051	Uracil-DNA glycosylase	UNG	1.40442	2.38281e-05	unchanged
P49459	Ubiquitin-conjugating enzyme E2 A	UBE2A	1.23264	1.67012e-06	unchanged
P40692	DNA mismatch repair protein Mlh1	MLH1	1.02481	0.565495	unchanged
Q7Z2E3	Aprataxin	APTX	1.25979	0.000214742	unchanged
Q9BQP7	Mitochondrial genome maintenance exonuclease 1	MGME1	1.54258	2.54378e-08	up
Q9ULR0	Pre-mRNA-splicing factor ISY1 homolog	ISY1	1.32402	4.39189e-07	unchanged
P06746	DNA polymerase beta	POLB	1.29869	0.000233634	unchanged
Q15645	Pachytene checkpoint protein 2 homolog	TRIP13	1.8873	1.40541e-09	up
P19447	General transcription and DNA repair factor IIH helicase subunit XPB	ERCC3	1.47027	5.665e-06	unchanged
P62875	DNA-directed RNA polymerases I, II, and III subunit RPABC5	POLR2L	1.20823	0.00199275	unchanged
Q15014	Mortality factor 4-like protein 2	MORF4L2	1.55869	5.4853e-10	up
P61077	Ubiquitin-conjugating enzyme E2 D3	UBE2D3	1.09458	0.0552574	unchanged
Q8WV22	Non-structural maintenance of chromosomes element 1 homolog	NSMCE1	1.10713	0.131292	unchanged
Q9NPF5	DNA methyltransferase 1-associated protein 1	DMAP1	1.04757	0.542703	unchanged
P20585	DNA mismatch repair protein Msh3	MSH3	1.35528	7.0949e-06	unchanged
P35251	Replication factor C subunit 1	RFC1	1.30101	0.000349691	unchanged
P62487	DNA-directed RNA polymerase II subunit RPB7	POLR2G	1.31038	8.04087e-09	unchanged
O00255	Menin	MEN1	1.20705	0.00220873	unchanged
Q00613	Heat shock factor protein 1	HSF1	1.27067	0.000101346	unchanged
Q13111	Chromatin assembly factor 1 subunit A	CHAF1A	1.42116	3.99989e-06	unchanged
Q9BRT9	DNA replication complex GINS protein SLD5	GINS4	1.31372	0.0103782	unchanged
Q01831	DNA repair protein complementing XP-C cells	XPC	1.06335	0.329405	unchanged
Q9H1E3	Nuclear ubiquitous casein and cyclin-dependent kinase substrate 1	NUCKS1	1.13705	0.258703	unchanged
P50613	Cyclin-dependent kinase 7	CDK7	1.07485	0.1145	unchanged
P62877	E3 ubiquitin-protein ligase RBX1	RBX1	1.57595	1.82372e-05	up
Q9NRD1	F-box only protein 6	FBXO6	1.39095	0.00217908	unchanged
Q8IYW5	E3 ubiquitin-protein ligase RNF168	RNF168	1.21831	0.251916	unchanged
P17096	High mobility group protein HMG-I/HMG-Y	HMGA1	1.76296	1.30803e-05	up
P38935	DNA-binding protein SMUBP-2	IGHMBP2	0.853638	0.196391	unchanged
P78549	Endonuclease III-like protein 1	NTHL1	1.22661	0.0816205	unchanged
Q149N8	E3 ubiquitin-protein ligase SHPRH	SHPRH	0.852992	0.00686645	unchanged
Q8WV07	Oral cancer-overexpressed protein 1	ORAOV1	1.55985	0.0494063	up
Q96RU2	Ubiquitin carboxyl-terminal hydrolase 28	USP28	0.884173	0.409713	unchanged
Q9UBU8	Mortality factor 4-like protein 1	MORF4L1	1.30549	0.00093722	unchanged
Q9Y6I4	Ubiquitin carboxyl-terminal hydrolase 3	USP3	1.3208	0.0635092	unchanged
P49005	DNA polymerase delta subunit 2	POLD2	1.44171	2.46906e-08	unchanged
P54132	Bloom syndrome protein	BLM	1.41706	7.09984e-06	unchanged
Q53H47	Histone-lysine N-methyltransferase SETMAR	SETMAR	1.01222	0.839346	unchanged
Q7Z333	Probable helicase senataxin	SETX	0.940929	0.592998	unchanged
Q7Z589	BRCA2-interacting transcriptional repressor EMSY	EMSY	1.52041	0.0149811	up
Q86WJ1	Chromodomain-helicase-DNA-binding protein 1-like	CHD1L	1.05217	0.500185	unchanged
P36639	7,8-dihydro-8-oxoguanine triphosphatase	NUDT1	1.41835	0.00798981	unchanged
P04637	Cellular tumor antigen p53	TP53	1.08103	0.814927	unchanged
P49674	Casein kinase I isoform epsilon	CSNK1E	1.27176	0.018634	unchanged
P49917	DNA ligase 4	LIG4	1.23354	0.0327619	unchanged
Q13426	DNA repair protein XRCC4	XRCC4	1.32119	0.000266603	unchanged
Q6P1K8	General transcription factor IIH subunit 2-like protein	GTF2H2C	0.94246	0.308613	unchanged
Q71UM5	40S ribosomal protein S27-like	RPS27L	1.05833	0.471654	unchanged
Q8WXE1	ATR-interacting protein	ATRIP	0.969533	0.676065	unchanged
Q92889	DNA repair endonuclease XPF	ERCC4	1.46299	0.000151282	unchanged
Q99504	Eyes absent homolog 3	EYA3	1.07496	0.542204	unchanged
Q9H9F9	Actin-related protein 5	ACTR5	1.2251	0.0473875	unchanged
Q9UGN5	Poly [ADP-ribose] polymerase 2	PARP2	1.1587	0.0878798	unchanged
Q9Y294	Histone chaperone ASF1A	ASF1A	1.64736	0.000518726	up
P32780	General transcription factor IIH subunit 1	GTF2H1	0.934778	0.341299	unchanged
Q13535	Serine/threonine-protein kinase ATR	ATR	1.1278	0.265269	unchanged
Q92759	General transcription factor IIH subunit 4	GTF2H4	1.14164	0.257061	unchanged
Q96NB3	Zinc finger protein 830	ZNF830	1.05424	0.61848	unchanged
Q9H4L7	SWI/SNF-related matrix-associated actin-dependent regulator of chromatin subfamily A containing DEAD/H box 1	SMARCAD1	0.998658	0.991327	unchanged
Q9ULG1	DNA helicase INO80	INO80	0.945077	0.41564	unchanged
Q9NXX6	Non-structural maintenance of chromosomes element 4 homolog A	NSMCE4A	0.86049	0.237684	unchanged
A8MT69	Centromere protein X	CENPX	0.630786	0.000182364	down
O00213	Amyloid-beta A4 precursor protein-binding family B member 1	APBB1	0.960606	0.709363	unchanged
O60870	DNA/RNA-binding protein KIN17	KIN	2.38975	0.000107638	up
O95551	Tyrosyl-DNA phosphodiesterase 2	TDP2	0.926877	0.619778	unchanged
P05114	Non-histone chromosomal protein HMG-14	HMGN1	0.990657	0.939716	unchanged
P28715	DNA repair protein complementing XP-G cells	ERCC5	0.923485	0.298381	unchanged
Q13889	General transcription factor IIH subunit 3	GTF2H3	1.00979	0.934007	unchanged
Q15004	PCNA-associated factor	PCLAF	2.06158	6.4617e-05	up
Q6PML9	Zinc transporter 9	SLC30A9	0.637896	0.00211035	down
Q6ZW49	PAX-interacting protein 1	PAXIP1	1.03277	0.676304	unchanged
Q8N2W9	E3 SUMO-protein ligase PIAS4	PIAS4	1.2947	0.135788	unchanged
Q8N9B5	Junction-mediating and -regulatory protein	JMY	0.826066	0.0395115	unchanged
Q8TAF3	WD repeat-containing protein 48	WDR48	1.03465	0.720798	unchanged
Q96MF7	E3 SUMO-protein ligase NSE2	NSMCE2	1.01774	0.910107	unchanged
Q99828	Calcium and integrin-binding protein 1	CIB1	1.01984	0.810783	unchanged
P54098	DNA polymerase subunit gamma-1	POLG	0.838713	0.0417454	unchanged
Q13472	DNA topoisomerase 3-alpha	TOP3A	1.13857	0.100135	unchanged
Q15054	DNA polymerase delta subunit 3	POLD3	1.4885	0.00128127	unchanged
Q9Y4F3	Meiosis regulator and mRNA stability factor 1	MARF1	0.528287	0.000183633	down
Q6ZRQ5	Protein MMS22-like	MMS22L	1.362	0.00405258	unchanged
P54278	Mismatch repair endonuclease PMS2	PMS2	1.15544	0.612896	unchanged
O14867	Transcription regulator protein BACH1	BACH1	1.25355	0.00906989	unchanged
O75419	Cell division control protein 45 homolog	CDC45	0.969025		unchanged
O96017	Serine/threonine-protein kinase Chk2	CHEK2	0.949042		unchanged
P0C1Z6	TCF3 fusion partner	TFPT	1.07763	0.922524	unchanged
P51946	Cyclin-H	CCNH	1.17991	0.0379245	unchanged
P52926	High mobility group protein HMGI-C	HMGA2	2.78828	0.0178672	up
P53803	DNA-directed RNA polymerases I, II, and III subunit RPABC4	POLR2K	1.83194		unchanged
P56282	DNA polymerase epsilon subunit 2	POLE2	0.862357		unchanged
P61218	DNA-directed RNA polymerases I, II, and III subunit RPABC2	POLR2F	1.30028		unchanged
P62987	Ubiquitin-60S ribosomal protein L40	UBA52	1.04273		unchanged
Q13112	Chromatin assembly factor 1 subunit B	CHAF1B	1.80463	0.0468394	up
Q14807	Kinesin-like protein KIF22	KIF22	1.05469		unchanged
Q6P4R8	Nuclear factor related to kappa-B-binding protein	NFRKB	1.37437	0.0405128	unchanged
Q70EL4	Ubiquitin carboxyl-terminal hydrolase 43	USP43	0.697078		unchanged
Q86UU5	Gametogenetin	GGN	0.181664	5.66117e-05	down
Q8N0Z6	Tetratricopeptide repeat protein 5	TTC5	0.997248		unchanged
Q8N6T7	NAD-dependent protein deacetylase sirtuin-6	SIRT6	1.1268	0.11708	unchanged
Q92547	DNA topoisomerase 2-binding protein 1	TOPBP1	1.03046		unchanged
Q96EB6	NAD-dependent protein deacetylase sirtuin-1	SIRT1	2.13949		unchanged
Q96LA8	Protein arginine N-methyltransferase 6	PRMT6	1.27401	0.0130676	unchanged
Q96Q83	Alpha-ketoglutarate-dependent dioxygenase alkB homolog 3	ALKBH3	0.750296		unchanged
Q96RL1	BRCA1-A complex subunit RAP80	UIMC1	1.00682	0.96093	unchanged
Q9BTK6	PAXIP1-associated glutamate-rich protein 1	PAGR1	1.55563		unchanged
Q9BYW2	Histone-lysine N-methyltransferase SETD2	SETD2	0.800758	0.0203617	unchanged
Q9P2Y5	UV radiation resistance-associated gene protein	UVRAG	1.06773	0.44567	unchanged
Q9UBT6	DNA polymerase kappa	POLK	0.586978		unchanged
Q9UPV0	Centrosomal protein of 164 kDa	CEP164	1.02808		unchanged
Q9Y248	DNA replication complex GINS protein PSF2	GINS2	1.59654	0.0379513	up
Q9Y2K1	Zinc finger and BTB domain-containing protein 1	ZBTB1	0.679531	0.0897777	unchanged
Q9Y2M0	Fanconi-associated nuclease 1	FAN1	1.01325	0.926034	unchanged
Q68DK2	Zinc finger FYVE domain-containing protein 26	ZFYVE26	1.29778		unchanged
Q8NFZ0	F-box DNA helicase 1	FBXO18	0.895206		unchanged
Q9BXW9	Fanconi anemia group D2 protein	FANCD2	1.03802		unchanged
Q9UHN1	DNA polymerase subunit gamma-2, mitochondrial	POLG2	1.00667		unchanged
